# Supplementary material for: [μ-N,N,N′,N′-Tetra­kis(2-pyridyl­meth­yl)butane-1,4-diamine]­bis­[dinitratocadmium(II)]
Source: Acta Crystallogr Sect E Struct Rep Online. 2010 Sep 4;66(Pt 10):m1197. doi: 10.1107/S1600536810034549 (PMC2983215; doi:10.1107/S1600536810034549)
Supplement: Supplementary file 1 [file e-66-m1197-sup1.cif]

##############################################################################
###                                                                        ###
###        Electronic paper (Acta Crystallographica Section E)             ###
###                                                                        ###
##############################################################################
#                                                                            #
# This CIF contains the data in a paper accepted for publication in Acta     #
# Crystallographica Section E. It conforms to the requirements of Notes      #
# for Authors for Section E, and has been peer reviewed under the auspices   #
# of the IUCr Commission on Journals.                                        #
#                                                                            #
# Full details of the Crystallographic Information File format               #
# are given in the paper "The Crystallographic Information File (CIF):       #
# a New Standard Archive File for Crystallography" by S. R. Hall, F. H.      #
# Allen and I. D. Brown [Acta Cryst. (1991), A47, 655-685].                  #
#                                                                            #
# The current version of the core CIF dictionary is obtainable from          #
# ftp://ftp.iucr.org/pub/cif_core.dic. The current version number is 2.4.    #
#                                                                            #
# Software is freely available for graphical display of the structure(s) in  #
# this CIF.  For information consult the CIF home page http://www.iucr.org/  #
# cif/home.html                                                              #
#                                                                            #
# This file may be used for bona fide research purposes within the           #
# scientific community so long as proper attribution is given to the journal # 
# article from which it was obtained.                                        #
#                                                                            #
##############################################################################
                                             
data_I
_audit_creation_method     SHELXL-97
_chemical_name_systematic
;
[\m-<i>N</i>,<i>N</i>,<i>N/i>'<,<i>N</i>'-Tetrakis(2-pyridylmethyl)butane-
1,4-diamine]bis[dinitratocadmium(II)]
;
_chemical_name_common     ?
_chemical_formula_moiety     'C28 H32 Cd2 N10 O12'
_chemical_formula_sum     'C28 H32 Cd2 N10 O12'
_chemical_formula_iupac     '[Cd2 (N O3)4 (C28 H32 N6)]'
_chemical_formula_weight     925.44
_chemical_melting_point     ?
_symmetry_cell_setting     triclinic
_symmetry_space_group_name_H-M     'P -1'
_symmetry_space_group_name_Hall     '-P 1'
loop_
    _symmetry_equiv_pos_as_xyz
    'x, y, z'
    '-x, -y, -z'
_cell_length_a     8.0548(8)
_cell_length_b     8.7010(8)
_cell_length_c     13.2566(13)
_cell_angle_alpha     107.488(2)
_cell_angle_beta     96.767(2)
_cell_angle_gamma     104.631(2)
_cell_volume     838.30(14)
_cell_formula_units_Z     1
_cell_measurement_reflns_used     5752
_cell_measurement_theta_min     2.54
_cell_measurement_theta_max     28.38
_cell_measurement_temperature     90(2)
_exptl_crystal_description     plate
_exptl_crystal_colour     colourless
_exptl_crystal_size_max     0.48
_exptl_crystal_size_mid     0.30
_exptl_crystal_size_min     0.08
_exptl_crystal_density_diffrn     1.833
_exptl_crystal_density_meas     ?
_exptl_crystal_density_method     'not measured'
_exptl_crystal_F_000     462
_exptl_absorpt_coefficient_mu     1.347
_exptl_absorpt_correction_type     multi-scan
_exptl_absorpt_process_details     '(SADABS; Bruker, 1998)'
_exptl_absorpt_correction_T_min     0.5642
_exptl_absorpt_correction_T_max     0.8999
_exptl_special_details
;
;
_diffrn_ambient_temperature     90(2)
_diffrn_radiation_type     MoK\a
_diffrn_radiation_wavelength     0.71073
_diffrn_radiation_source     'fine-focus sealed tube'
_diffrn_radiation_monochromator     graphite
_diffrn_measurement_device_type     'Bruker SMART APEX'
_diffrn_measurement_method     '\f and \w scans'
_diffrn_detector_area_resol_mean     512
_diffrn_reflns_number     8382
_diffrn_reflns_av_R_equivalents     0.0199
_diffrn_reflns_av_sigmaI/netI     0.0286
_diffrn_reflns_theta_min     1.65
_diffrn_reflns_theta_max     28.08
_diffrn_reflns_theta_full     28.08
_diffrn_measured_fraction_theta_max     0.986
_diffrn_measured_fraction_theta_full     0.986
_diffrn_reflns_limit_h_min     -10
_diffrn_reflns_limit_h_max     10
_diffrn_reflns_limit_k_min     -11
_diffrn_reflns_limit_k_max     11
_diffrn_reflns_limit_l_min     -16
_diffrn_reflns_limit_l_max     17
_diffrn_standards_number     0
_diffrn_standards_interval_count     .
_diffrn_standards_interval_time     .
_diffrn_standards_decay_%     ?
_refine_special_details
;
Refinement of <i>F</i>^2^ against ALL reflections. The weighted <i>R</i>-factor
<i>wR</i> and goodness of fit <i>S</i> are based on <i>F</i>^2^, conventional
<i>R</i>-factors <i>R</i> are based on <i>F</i>, with <i>F</i> set to zero for
negative <i>F</i>^2^. The threshold expression of <i>F</i>^2^ >
\s(<i>F</i>^2^) is used only for calculating <i>R</i>-factors(gt) <i>etc</i>.
and is not relevant to the choice of reflections for refinement.
<i>R</i>-factors based on <i>F</i>^2^ are statistically about twice as large
as those based on <i>F</i>, and <i>R</i>- factors based on ALL data will be
even larger.
;
_reflns_number_total     4043
_reflns_number_gt     3912
_reflns_threshold_expression     I>2\s(I)
_refine_ls_structure_factor_coef     Fsqd
_refine_ls_matrix_type     full
_refine_ls_R_factor_all     0.0310
_refine_ls_R_factor_gt     0.0296
_refine_ls_wR_factor_gt     0.0682
_refine_ls_wR_factor_ref     0.0690
_refine_ls_goodness_of_fit_ref     1.146
_refine_ls_restrained_S_all     1.146
_refine_ls_number_reflns     4043
_refine_ls_number_parameters     235
_refine_ls_number_restraints     0
_refine_ls_hydrogen_treatment     constr
_refine_ls_weighting_scheme     calc
_refine_ls_weighting_details
         'calc w=1/[\s^2^(Fo^2^)+(0.0286P)^2^+0.8284P] where P=(Fo^2^+2Fc^2^)/3'
_atom_sites_solution_hydrogens     geom
_atom_sites_solution_primary     direct
_atom_sites_solution_secondary     difmap
_refine_ls_shift/su_max     0.001
_refine_ls_shift/su_mean     0.000
_refine_diff_density_max     1.006
_refine_diff_density_min     -0.496
_refine_ls_extinction_method     none
_refine_ls_extinction_coef     ?
loop_
    _atom_type_symbol
    _atom_type_description
    _atom_type_scat_dispersion_real
    _atom_type_scat_dispersion_imag
    _atom_type_scat_source
    'C' 'C' 0.0033 0.0016
                         'International Tables Vol C Tables 4.2.6.8 and 6.1.1.4'
    'H' 'H' 0.0000 0.0000
                         'International Tables Vol C Tables 4.2.6.8 and 6.1.1.4'
    'N' 'N' 0.0061 0.0033
                         'International Tables Vol C Tables 4.2.6.8 and 6.1.1.4'
    'O' 'O' 0.0106 0.0060
                         'International Tables Vol C Tables 4.2.6.8 and 6.1.1.4'
    'Cd' 'Cd' -0.8075 1.2024
                         'International Tables Vol C Tables 4.2.6.8 and 6.1.1.4'
_computing_data_collection     'SMART (Bruker, 1998)'
_computing_cell_refinement     'SAINT (Bruker, 1998)'
_computing_data_reduction     'SAINT (Bruker, 1998)'
_computing_structure_solution     'SHELXS97 (Sheldrick, 2008)'
_computing_structure_refinement     'SHELXL97 (Sheldrick, 2008)'
_computing_molecular_graphics     'DIAMOND (Brandenburg & Putz, 1999)'
_computing_publication_material     'SHELXTL (Sheldrick, 2008)'
loop_
    _atom_site_type_symbol
    _atom_site_label
    _atom_site_fract_x
    _atom_site_fract_y
    _atom_site_fract_z
    _atom_site_U_iso_or_equiv
    _atom_site_adp_type
    _atom_site_calc_flag
    _atom_site_refinement_flags
    _atom_site_occupancy
    _atom_site_disorder_assembly
    _atom_site_disorder_group
    Cd Cd1 0.37059(2) 0.85996(2) 0.212593(14) 0.01675(6) Uani d . 1 . .
    O O1 0.4785(3) 0.7640(3) 0.05839(16) 0.0335(5) Uani d . 1 . .
    O O2 0.2104(3) 0.6092(3) 0.03615(16) 0.0270(4) Uani d . 1 . .
    O O3 0.3515(3) 0.5592(3) -0.09358(19) 0.0511(7) Uani d . 1 . .
    O O4 0.5248(3) 1.1197(3) 0.39807(18) 0.0347(5) Uani d . 1 . .
    O O5 0.6551(3) 1.0276(3) 0.27055(17) 0.0347(5) Uani d . 1 . .
    O O6 0.7985(3) 1.2505(3) 0.41010(18) 0.0356(5) Uani d . 1 . .
    N N1 0.0990(3) 0.8167(2) 0.27756(16) 0.0158(4) Uani d . 1 . .
    N N2 0.2297(3) 1.0238(3) 0.15892(16) 0.0186(4) Uani d . 1 . .
    N N3 0.3643(3) 0.6590(3) 0.28768(16) 0.0189(4) Uani d . 1 . .
    N N4 0.3458(3) 0.6419(3) -0.00139(19) 0.0269(5) Uani d . 1 . .
    N N5 0.6610(3) 1.1361(3) 0.36162(18) 0.0221(4) Uani d . 1 . .
    C C1 0.0530(3) 0.6391(3) 0.2732(2) 0.0207(5) Uani d . 1 . .
    H H1A -0.0030 0.5639 0.1979 0.025 Uiso calc R 1 . .
    H H1B -0.0335 0.6213 0.3190 0.025 Uiso calc R 1 . .
    C C2 0.2108(3) 0.5907(3) 0.31117(19) 0.0194(5) Uani d . 1 . .
    C C3 0.1947(4) 0.4684(3) 0.3606(2) 0.0245(5) Uani d . 1 . .
    H H3A 0.0869 0.4226 0.3787 0.029 Uiso calc R 1 . .
    C C4 0.3379(4) 0.4149(3) 0.3827(2) 0.0276(6) Uani d . 1 . .
    H H4A 0.3289 0.3310 0.4158 0.033 Uiso calc R 1 . .
    C C5 0.4951(4) 0.4839(3) 0.3566(2) 0.0273(6) Uani d . 1 . .
    H H5 0.5944 0.4475 0.3706 0.033 Uiso calc R 1 . .
    C C6 0.5034(4) 0.6068(3) 0.3099(2) 0.0238(5) Uani d . 1 . .
    H H6A 0.6109 0.6562 0.2928 0.029 Uiso calc R 1 . .
    C C7 -0.0241(3) 0.8446(3) 0.19778(19) 0.0192(5) Uani d . 1 . .
    H H7A -0.1265 0.8629 0.2287 0.023 Uiso calc R 1 . .
    H H7B -0.0672 0.7419 0.1322 0.023 Uiso calc R 1 . .
    C C8 0.0606(3) 0.9957(3) 0.16622(18) 0.0175(5) Uani d . 1 . .
    C C9 -0.0369(3) 1.0924(3) 0.13757(19) 0.0203(5) Uani d . 1 . .
    H H9 -0.1557 1.0729 0.1446 0.024 Uiso calc R 1 . .
    C C10 0.0413(4) 1.2182(3) 0.0984(2) 0.0229(5) Uani d . 1 . .
    H H10 -0.0244 1.2841 0.0772 0.028 Uiso calc R 1 . .
    C C11 0.2153(4) 1.2464(3) 0.0906(2) 0.0225(5) Uani d . 1 . .
    H H11 0.2712 1.3318 0.0641 0.027 Uiso calc R 1 . .
    C C12 0.3059(3) 1.1477(3) 0.1222(2) 0.0208(5) Uani d . 1 . .
    H H12 0.4260 1.1675 0.1180 0.025 Uiso calc R 1 . .
    C C13 0.1306(3) 0.9396(3) 0.38864(18) 0.0167(4) Uani d . 1 . .
    H H13A 0.1702 1.0550 0.3854 0.020 Uiso calc R 1 . .
    H H13B 0.2283 0.9253 0.4341 0.020 Uiso calc R 1 . .
    C C14 -0.0244(3) 0.9281(3) 0.44558(19) 0.0194(5) Uani d . 1 . .
    H H14A -0.1265 0.9347 0.3994 0.023 Uiso calc R 1 . .
    H H14B -0.0579 0.8180 0.4571 0.023 Uiso calc R 1 . .
loop_
    _atom_site_aniso_label
    _atom_site_aniso_U_11
    _atom_site_aniso_U_22
    _atom_site_aniso_U_33
    _atom_site_aniso_U_12
    _atom_site_aniso_U_13
    _atom_site_aniso_U_23
    Cd1 0.01544(9) 0.01864(10) 0.01966(10) 0.00647(6) 0.00744(6) 0.00900(7)
    O1 0.0278(10) 0.0318(11) 0.0282(10) -0.0031(8) 0.0117(8) 0.0001(8)
    O2 0.0228(9) 0.0307(10) 0.0304(10) 0.0077(8) 0.0088(8) 0.0137(8)
    O3 0.0489(14) 0.0507(15) 0.0297(12) -0.0048(12) 0.0180(10) -0.0073(10)
    O4 0.0253(10) 0.0371(11) 0.0373(11) 0.0056(9) 0.0163(9) 0.0063(9)
    O5 0.0217(10) 0.0412(12) 0.0302(11) 0.0043(9) 0.0097(8) -0.0004(9)
    O6 0.0222(10) 0.0322(11) 0.0377(12) -0.0033(8) 0.0008(8) 0.0031(9)
    N1 0.0168(9) 0.0142(9) 0.0159(9) 0.0048(7) 0.0058(7) 0.0036(7)
    N2 0.0203(10) 0.0182(10) 0.0184(10) 0.0058(8) 0.0056(8) 0.0073(8)
    N3 0.0200(10) 0.0176(10) 0.0196(10) 0.0061(8) 0.0052(8) 0.0063(8)
    N4 0.0271(12) 0.0264(11) 0.0255(11) 0.0053(9) 0.0100(9) 0.0072(9)
    N5 0.0207(10) 0.0242(11) 0.0249(11) 0.0093(9) 0.0069(8) 0.0105(9)
    C1 0.0185(11) 0.0171(11) 0.0258(12) 0.0041(9) 0.0082(9) 0.0065(9)
    C2 0.0253(12) 0.0146(11) 0.0150(11) 0.0036(9) 0.0053(9) 0.0018(9)
    C3 0.0313(14) 0.0178(12) 0.0194(12) 0.0017(10) 0.0049(10) 0.0046(9)
    C4 0.0402(16) 0.0172(12) 0.0217(12) 0.0043(11) -0.0005(11) 0.0077(10)
    C5 0.0318(14) 0.0210(12) 0.0268(13) 0.0094(11) -0.0017(11) 0.0068(10)
    C6 0.0228(12) 0.0215(12) 0.0246(12) 0.0059(10) 0.0021(10) 0.0062(10)
    C7 0.0161(11) 0.0226(12) 0.0180(11) 0.0046(9) 0.0046(9) 0.0067(9)
    C8 0.0190(11) 0.0190(11) 0.0137(10) 0.0065(9) 0.0043(8) 0.0035(9)
    C9 0.0194(11) 0.0241(12) 0.0181(11) 0.0107(9) 0.0047(9) 0.0047(9)
    C10 0.0312(14) 0.0218(12) 0.0167(11) 0.0142(10) 0.0018(10) 0.0039(9)
    C11 0.0302(13) 0.0173(11) 0.0192(12) 0.0049(10) 0.0045(10) 0.0071(9)
    C12 0.0215(12) 0.0201(12) 0.0201(12) 0.0040(9) 0.0048(9) 0.0078(9)
    C13 0.0159(11) 0.0167(10) 0.0152(10) 0.0023(8) 0.0048(8) 0.0036(8)
    C14 0.0184(11) 0.0199(11) 0.0196(12) 0.0059(9) 0.0081(9) 0.0047(10)
_geom_special_details
;
All e.s.d.'s (except the e.s.d. in the dihedral angle between two l.s. planes)
are estimated using the full covariance matrix. The cell e.s.d.'s are taken
into account individually in the estimation of e.s.d.'s in distances, angles
and torsion angles; correlations between e.s.d.'s in cell parameters are only
used when they are defined by crystal symmetry. An approximate (isotropic)
treatment of cell e.s.d.'s is used for estimating e.s.d.'s involving l.s.
planes.
;
loop_
    _geom_bond_atom_site_label_1
    _geom_bond_atom_site_label_2
    _geom_bond_site_symmetry_2
    _geom_bond_distance
    _geom_bond_publ_flag
    Cd1 N2 . 2.250(2) y
    Cd1 N3 . 2.251(2) y
    Cd1 O5 . 2.279(2) y
    Cd1 O1 . 2.322(2) y
    Cd1 O2 . 2.588(2) y
    Cd1 O4 . 2.687(2) y
    Cd1 N1 . 2.427(2) y
    O1 N4 . 1.273(3) ?
    O2 N4 . 1.254(3) ?
    O3 N4 . 1.231(3) ?
    O4 N5 . 1.243(3) ?
    O5 N5 . 1.276(3) ?
    O6 N5 . 1.233(3) ?
    N1 C1 . 1.477(3) ?
    N1 C7 . 1.479(3) ?
    N1 C13 . 1.485(3) ?
    N2 C8 . 1.342(3) ?
    N2 C12 . 1.351(3) ?
    N3 C6 . 1.344(3) ?
    N3 C2 . 1.345(3) ?
    C1 C2 . 1.514(4) ?
    C1 H1A . 0.9900 ?
    C1 H1B . 0.9900 ?
    C2 C3 . 1.396(4) ?
    C3 C4 . 1.381(4) ?
    C3 H3A . 0.9500 ?
    C4 C5 . 1.389(4) ?
    C4 H4A . 0.9500 ?
    C5 C6 . 1.379(4) ?
    C5 H5 . 0.9500 ?
    C6 H6A . 0.9500 ?
    C7 C8 . 1.521(3) ?
    C7 H7A . 0.9900 ?
    C7 H7B . 0.9900 ?
    C8 C9 . 1.387(3) ?
    C9 C10 . 1.391(4) ?
    C9 H9 . 0.9500 ?
    C10 C11 . 1.382(4) ?
    C10 H10 . 0.9500 ?
    C11 C12 . 1.381(4) ?
    C11 H11 . 0.9500 ?
    C12 H12 . 0.9500 ?
    C13 C14 . 1.530(3) ?
    C13 H13A . 0.9900 ?
    C13 H13B . 0.9900 ?
    C14 C14 2_576 1.528(5) ?
    C14 H14A . 0.9900 ?
    C14 H14B . 0.9900 ?
loop_
    _geom_angle_atom_site_label_1
    _geom_angle_atom_site_label_2
    _geom_angle_atom_site_label_3
    _geom_angle_site_symmetry_1
    _geom_angle_site_symmetry_3
    _geom_angle
    _geom_angle_publ_flag
    N2 Cd1 N3 . . 148.10(8) ?
    N2 Cd1 O5 . . 103.49(8) ?
    N3 Cd1 O5 . . 103.16(8) ?
    N2 Cd1 O1 . . 98.56(8) ?
    N3 Cd1 O1 . . 103.09(8) ?
    O5 Cd1 O1 . . 79.90(7) ?
    N2 Cd1 N1 . . 74.12(7) ?
    N3 Cd1 N1 . . 74.27(7) ?
    O5 Cd1 N1 . . 139.43(7) ?
    O1 Cd1 N1 . . 140.62(7) ?
    N4 O1 Cd1 . . 100.89(15) ?
    N5 O5 Cd1 . . 105.38(15) ?
    C1 N1 C7 . . 112.91(19) ?
    C1 N1 C13 . . 113.20(19) ?
    C7 N1 C13 . . 113.10(19) ?
    C1 N1 Cd1 . . 104.04(14) ?
    C7 N1 Cd1 . . 103.73(14) ?
    C13 N1 Cd1 . . 108.92(13) ?
    C8 N2 C12 . . 119.4(2) ?
    C8 N2 Cd1 . . 116.61(16) ?
    C12 N2 Cd1 . . 123.99(17) ?
    C6 N3 C2 . . 119.9(2) ?
    C6 N3 Cd1 . . 123.75(17) ?
    C2 N3 Cd1 . . 116.38(17) ?
    O3 N4 O2 . . 121.4(2) ?
    O3 N4 O1 . . 120.3(2) ?
    O2 N4 O1 . . 118.3(2) ?
    O6 N5 O4 . . 122.7(2) ?
    O6 N5 O5 . . 120.0(2) ?
    O4 N5 O5 . . 117.3(2) ?
    N1 C1 C2 . . 112.7(2) ?
    N1 C1 H1A . . 109.0 ?
    C2 C1 H1A . . 109.0 ?
    N1 C1 H1B . . 109.0 ?
    C2 C1 H1B . . 109.0 ?
    H1A C1 H1B . . 107.8 ?
    N3 C2 C3 . . 120.8(2) ?
    N3 C2 C1 . . 117.8(2) ?
    C3 C2 C1 . . 121.2(2) ?
    C4 C3 C2 . . 119.0(3) ?
    C4 C3 H3A . . 120.5 ?
    C2 C3 H3A . . 120.5 ?
    C3 C4 C5 . . 119.9(2) ?
    C3 C4 H4A . . 120.1 ?
    C5 C4 H4A . . 120.1 ?
    C6 C5 C4 . . 118.3(3) ?
    C6 C5 H5 . . 120.9 ?
    C4 C5 H5 . . 120.9 ?
    N3 C6 C5 . . 122.2(3) ?
    N3 C6 H6A . . 118.9 ?
    C5 C6 H6A . . 118.9 ?
    N1 C7 C8 . . 112.38(19) ?
    N1 C7 H7A . . 109.1 ?
    C8 C7 H7A . . 109.1 ?
    N1 C7 H7B . . 109.1 ?
    C8 C7 H7B . . 109.1 ?
    H7A C7 H7B . . 107.9 ?
    N2 C8 C9 . . 121.2(2) ?
    N2 C8 C7 . . 117.4(2) ?
    C9 C8 C7 . . 121.2(2) ?
    C8 C9 C10 . . 119.3(2) ?
    C8 C9 H9 . . 120.4 ?
    C10 C9 H9 . . 120.4 ?
    C11 C10 C9 . . 119.4(2) ?
    C11 C10 H10 . . 120.3 ?
    C9 C10 H10 . . 120.3 ?
    C12 C11 C10 . . 118.4(2) ?
    C12 C11 H11 . . 120.8 ?
    C10 C11 H11 . . 120.8 ?
    N2 C12 C11 . . 122.3(2) ?
    N2 C12 H12 . . 118.8 ?
    C11 C12 H12 . . 118.8 ?
    N1 C13 C14 . . 116.85(19) ?
    N1 C13 H13A . . 108.1 ?
    C14 C13 H13A . . 108.1 ?
    N1 C13 H13B . . 108.1 ?
    C14 C13 H13B . . 108.1 ?
    H13A C13 H13B . . 107.3 ?
    C14 C14 C13 2_576 . 110.4(2) ?
    C14 C14 H14A 2_576 . 109.6 ?
    C13 C14 H14A . . 109.6 ?
    C14 C14 H14B 2_576 . 109.6 ?
    C13 C14 H14B . . 109.6 ?
    H14A C14 H14B . . 108.1 ?
loop_
    _geom_torsion_atom_site_label_1
    _geom_torsion_atom_site_label_2
    _geom_torsion_atom_site_label_3
    _geom_torsion_atom_site_label_4
    _geom_torsion_site_symmetry_1
    _geom_torsion_site_symmetry_2
    _geom_torsion_site_symmetry_3
    _geom_torsion_site_symmetry_4
    _geom_torsion
    _geom_torsion_publ_flag
    N2 Cd1 O1 N4 . . . . -82.99(18) ?
    N3 Cd1 O1 N4 . . . . 73.42(18) ?
    O5 Cd1 O1 N4 . . . . 174.73(19) ?
    N1 Cd1 O1 N4 . . . . -7.6(2) ?
    N2 Cd1 O5 N5 . . . . 74.64(18) ?
    N3 Cd1 O5 N5 . . . . -87.67(18) ?
    O1 Cd1 O5 N5 . . . . 171.11(18) ?
    N1 Cd1 O5 N5 . . . . -6.6(2) ?
    N2 Cd1 N1 C1 . . . . 147.56(15) ?
    N3 Cd1 N1 C1 . . . . -28.13(14) ?
    O5 Cd1 N1 C1 . . . . -120.12(16) ?
    O1 Cd1 N1 C1 . . . . 63.46(19) ?
    N2 Cd1 N1 C7 . . . . 29.25(14) ?
    N3 Cd1 N1 C7 . . . . -146.43(15) ?
    O5 Cd1 N1 C7 . . . . 121.57(16) ?
    O1 Cd1 N1 C7 . . . . -54.85(19) ?
    N2 Cd1 N1 C13 . . . . -91.45(15) ?
    N3 Cd1 N1 C13 . . . . 92.86(15) ?
    O5 Cd1 N1 C13 . . . . 0.9(2) ?
    O1 Cd1 N1 C13 . . . . -175.55(14) ?
    N3 Cd1 N2 C8 . . . . -5.2(3) ?
    O5 Cd1 N2 C8 . . . . -151.19(16) ?
    O1 Cd1 N2 C8 . . . . 127.22(17) ?
    N1 Cd1 N2 C8 . . . . -13.12(16) ?
    N3 Cd1 N2 C12 . . . . 173.73(17) ?
    O5 Cd1 N2 C12 . . . . 27.8(2) ?
    O1 Cd1 N2 C12 . . . . -53.8(2) ?
    N1 Cd1 N2 C12 . . . . 165.9(2) ?
    N2 Cd1 N3 C6 . . . . -175.28(17) ?
    O5 Cd1 N3 C6 . . . . -29.3(2) ?
    O1 Cd1 N3 C6 . . . . 53.2(2) ?
    N1 Cd1 N3 C6 . . . . -167.4(2) ?
    N2 Cd1 N3 C2 . . . . 4.3(3) ?
    O5 Cd1 N3 C2 . . . . 150.30(16) ?
    O1 Cd1 N3 C2 . . . . -127.20(17) ?
    N1 Cd1 N3 C2 . . . . 12.17(16) ?
    Cd1 O1 N4 O3 . . . . 178.6(2) ?
    Cd1 O1 N4 O2 . . . . -1.2(3) ?
    Cd1 O5 N5 O6 . . . . -176.1(2) ?
    Cd1 O5 N5 O4 . . . . 4.4(3) ?
    C7 N1 C1 C2 . . . . 152.9(2) ?
    C13 N1 C1 C2 . . . . -77.0(3) ?
    Cd1 N1 C1 C2 . . . . 41.1(2) ?
    C6 N3 C2 C3 . . . . 1.3(3) ?
    Cd1 N3 C2 C3 . . . . -178.25(17) ?
    C6 N3 C2 C1 . . . . -173.2(2) ?
    Cd1 N3 C2 C1 . . . . 7.2(3) ?
    N1 C1 C2 N3 . . . . -35.6(3) ?
    N1 C1 C2 C3 . . . . 149.8(2) ?
    N3 C2 C3 C4 . . . . -1.6(4) ?
    C1 C2 C3 C4 . . . . 172.8(2) ?
    C2 C3 C4 C5 . . . . 0.6(4) ?
    C3 C4 C5 C6 . . . . 0.7(4) ?
    C2 N3 C6 C5 . . . . 0.0(4) ?
    Cd1 N3 C6 C5 . . . . 179.57(19) ?
    C4 C5 C6 N3 . . . . -1.0(4) ?
    C1 N1 C7 C8 . . . . -154.2(2) ?
    C13 N1 C7 C8 . . . . 75.6(2) ?
    Cd1 N1 C7 C8 . . . . -42.3(2) ?
    C12 N2 C8 C9 . . . . -0.5(3) ?
    Cd1 N2 C8 C9 . . . . 178.50(17) ?
    C12 N2 C8 C7 . . . . 174.4(2) ?
    Cd1 N2 C8 C7 . . . . -6.6(3) ?
    N1 C7 C8 N2 . . . . 36.1(3) ?
    N1 C7 C8 C9 . . . . -149.0(2) ?
    N2 C8 C9 C10 . . . . 1.4(4) ?
    C7 C8 C9 C10 . . . . -173.3(2) ?
    C8 C9 C10 C11 . . . . -1.2(4) ?
    C9 C10 C11 C12 . . . . 0.1(4) ?
    C8 N2 C12 C11 . . . . -0.7(4) ?
    Cd1 N2 C12 C11 . . . . -179.60(18) ?
    C10 C11 C12 N2 . . . . 0.9(4) ?
    C1 N1 C13 C14 . . . . -62.6(3) ?
    C7 N1 C13 C14 . . . . 67.4(3) ?
    Cd1 N1 C13 C14 . . . . -177.82(17) ?
    N1 C13 C14 C14 . . . 2_576 -175.1(2) ?
data_global
_journal_date_recd_electronic     2010-07-29
_journal_date_accepted     2010-08-26
_journal_name_full     'Acta Crystallographica, Section E'
_journal_year     2010
_journal_volume     66
_journal_issue     10
_journal_page_first     m1197
_journal_page_last     m1197
_journal_paper_category     QM
_journal_coeditor_code     LH5105
_publ_contact_author_name     'Jon Zubieta'
_publ_contact_author_address
;
Department of Chemistry, Syracuse University
Syracuse
New York 13244
USA
;
_publ_contact_author_email     'jazubiet@syr.edu'
_publ_contact_author_fax     '315-443-4070'
_publ_contact_author_phone     '315-443-2547'
_publ_section_title
;\
[\m-<i>N</i>,<i>N</i>,<i>N</i>',<i>N</i>'-Tetrakis(2-pyridylmethyl)butane-1,4-\
diamine]bis[dinitratocadmium(II)]
;
loop_
    _publ_author_name
    _publ_author_footnote
    _publ_author_address
    'Bartholom\"a, Mark'
;
Current address: Harvard Medical School, Children's Hospital Boston
Department of Radiology, 300 Longwood Ave, Enders 4, Boston, MA 02115. USA.
;
;
Department of Chemistry, Syracuse University
Syracuse
New York 13244
USA
;
    'Cheung, Hoi' .
;
Department of Chemistry, Syracuse University
Syracuse
New York 13244
USA
;
    'Zubieta, Jon' .
;
Department of Chemistry, Syracuse University
Syracuse
New York 13244
USA
;
