# Supplementary material for: [μ-N,N,N′,N′-Tetra­kis(2-pyridyl­meth­yl)butane-1,4-diamine]­bis­[dinitratocadmium(II)]
Source: Acta Crystallogr Sect E Struct Rep Online. 2010 Sep 4;66(Pt 10):m1197. doi: 10.1107/S1600536810034549 (PMC2983215; doi:10.1107/S1600536810034549)
Supplement: Supplementary file 2 [file e-66-m1197-Isup2.hkl]

# 
# h,k,l, Fc-squared, Fo-squared, sigma(Fo-squared) and status flag 
# 
data_I
_shelx_title ' P-1 in P-1' 
_shelx_refln_list_code          4 
_shelx_F_calc_maximum      211.80 
_exptl_crystal_F_000       462.00 
_reflns_d_resolution_high  0.7550 
 
loop_ 
 _symmetry_equiv_pos_as_xyz 
 'x, y, z' 
 '-x, -y, -z' 
 
_cell_length_a     8.0548 
_cell_length_b     8.7010 
_cell_length_c    13.2566 
_cell_angle_alpha 107.488 
_cell_angle_beta   96.767 
_cell_angle_gamma 104.631 
 
_shelx_F_squared_multiplier     1.000 
 
loop_ 
 _refln_index_h 
 _refln_index_k 
 _refln_index_l 
 _refln_F_squared_calc 
 _refln_F_squared_meas 
 _refln_F_squared_sigma 
 _refln_observed_status 
   1   0   0     2917.31     3140.65     47.56 o 
   2   0   0       35.55       33.24      3.03 o 
   3   0   0     4739.21     4818.01    118.35 o 
   4   0   0     2074.12     1946.75     29.50 o 
   5   0   0     1295.10     1373.48     25.87 o 
   6   0   0     1204.64     1298.40     24.41 o 
   7   0   0     4595.15     4598.58     66.56 o 
   8   0   0     1059.43     1052.37     29.49 o 
   9   0   0       57.14       70.86     11.59 o 
  10   0   0       51.22       81.09     10.80 o 
 -10   1   0      164.24      205.47     19.14 o 
  -9   1   0      781.75      773.22     25.28 o 
  -8   1   0     1962.18     2022.58     36.33 o 
  -7   1   0       32.89       48.56      6.04 o 
  -6   1   0     1522.02     1515.19     26.90 o 
  -5   1   0     3125.93     3392.80     48.04 o 
  -4   1   0     1117.24     1091.59     18.76 o 
  -3   1   0        0.12        0.81      1.97 o 
  -2   1   0     8728.07     9504.59    114.89 o 
  -1   1   0     6118.27     6703.41     81.52 o 
   0   1   0     4952.88     5416.86     65.75 o 
   1   1   0     8766.78     9749.03     96.42 o 
   2   1   0     2509.77     2500.57     41.04 o 
   3   1   0     8627.17     9298.50    114.81 o 
   4   1   0     1628.45     1589.99     27.53 o 
   5   1   0      780.06      729.85     16.12 o 
   6   1   0     1306.23     1291.27     25.12 o 
   7   1   0      520.70      498.29     18.54 o 
   8   1   0        0.83       13.37      3.61 o 
   9   1   0      191.85      188.65     12.37 o 
 -10   2   0      631.42      683.38     36.50 o 
  -9   2   0      579.65      593.96     17.33 o 
  -8   2   0       82.44       88.95      6.59 o 
  -7   2   0      792.23      760.51     18.06 o 
  -6   2   0      405.55      446.78     12.38 o 
  -5   2   0     1827.68     1992.47     59.97 o 
  -4   2   0        2.24       -0.02      6.82 o 
  -3   2   0     4040.42     4295.76     55.30 o 
  -2   2   0     4378.69     4424.29     55.51 o 
  -1   2   0      915.58      909.78     13.33 o 
   0   2   0       35.03       36.65      2.57 o 
   1   2   0     1723.29     1704.67     20.39 o 
   2   2   0     5566.33     5836.89     69.10 o 
   3   2   0     2531.74     2630.63     37.83 o 
   4   2   0       68.24       75.35      5.20 o 
   5   2   0     2044.56     2006.17     35.57 o 
   6   2   0      525.51      522.04     18.17 o 
   7   2   0      306.58      298.44     14.59 o 
   8   2   0      162.87      168.20     22.93 o 
   9   2   0      576.04      593.70     37.78 o 
  -9   3   0       14.71       26.82      5.79 o 
  -8   3   0      487.47      472.62     14.44 o 
  -7   3   0      880.96      910.37     19.99 o 
  -6   3   0     2223.07     2478.23     94.81 o 
  -5   3   0       69.40       87.67      7.73 o 
  -4   3   0     1056.96      987.75     17.46 o 
  -3   3   0     3562.92     3612.66     47.63 o 
  -2   3   0      400.38      347.75      7.61 o 
  -1   3   0        0.68        3.76      3.67 o 
   0   3   0     3986.78     4171.18     53.14 o 
   1   3   0     7941.03     8371.09     85.12 o 
   2   3   0     2459.39     2647.47     31.30 o 
   3   3   0       23.13       13.05      3.03 o 
   4   3   0     1787.67     1755.29     29.58 o 
   5   3   0     1051.71     1041.43     21.69 o 
   6   3   0      202.17      192.53     11.39 o 
   7   3   0       47.03       47.97      6.72 o 
   8   3   0      677.48      648.11     24.74 o 
 -10   4   0        2.67       11.64      6.57 o 
  -9   4   0      264.28      270.61     21.33 o 
  -8   4   0     1797.42     1667.45     58.15 o 
  -7   4   0      141.28      149.41      7.56 o 
  -6   4   0       11.29       18.86      6.80 o 
  -5   4   0     1088.89     1048.33     19.48 o 
  -4   4   0     2593.63     2608.77     37.28 o 
  -3   4   0     4379.04     4746.01     61.62 o 
  -2   4   0      460.08      475.25     10.23 o 
  -1   4   0     3980.31     4093.62     53.42 o 
   0   4   0     5302.76     5399.82     68.90 o 
   1   4   0     1016.47     1037.71     22.80 o 
   2   4   0      167.14      165.45      5.79 o 
   3   4   0     3340.91     3519.64     50.74 o 
   4   4   0     2503.66     2590.06     56.86 o 
   5   4   0       95.80       97.51      8.43 o 
   6   4   0      458.62      471.14     23.93 o 
   7   4   0      897.08      896.14     41.72 o 
   8   4   0      242.26      244.54     15.19 o 
 -10   5   0      457.03      452.34     30.03 o 
  -9   5   0     1228.11     1279.83     52.29 o 
  -8   5   0      831.56      833.26     38.65 o 
  -7   5   0      601.88      492.57     28.26 o 
  -6   5   0     1901.93     1902.93     46.12 o 
  -5   5   0     1691.62     1745.40     28.24 o 
  -4   5   0      624.85      634.18     16.06 o 
  -3   5   0      581.11      566.16     12.19 o 
  -2   5   0     3994.70     3887.75     52.12 o 
  -1   5   0     4179.25     4345.47     57.81 o 
   0   5   0       28.84       44.50      3.97 o 
   1   5   0      569.91      573.52     11.09 o 
   2   5   0     1312.63     1316.06     20.00 o 
   3   5   0     1260.13     1232.58     23.79 o 
   4   5   0       23.71       30.53      5.25 o 
   5   5   0      248.60      245.23     13.38 o 
   6   5   0     1521.82     1440.80     39.10 o 
   7   5   0      115.36      148.59     11.94 o 
 -10   6   0      687.58      763.65     40.97 o 
  -9   6   0      239.90      269.50     22.72 o 
  -8   6   0      201.19      166.69     18.58 o 
  -7   6   0     1023.94      973.92     43.12 o 
  -6   6   0     1048.90     1152.25     45.82 o 
  -5   6   0      360.33      442.20     15.64 o 
  -4   6   0     1130.67     1187.92     43.42 o 
  -3   6   0     3974.10     4044.56     55.87 o 
  -2   6   0     2164.99     2108.14     33.43 o 
  -1   6   0        0.46        3.52      2.50 o 
   0   6   0      370.94      350.41     16.66 o 
   1   6   0     1234.31     1220.99     19.10 o 
   2   6   0     1626.60     1602.67     23.95 o 
   3   6   0       83.28       75.53     11.85 o 
   4   6   0      777.20      730.67     54.78 o 
   5   6   0      282.31      274.56     14.74 o 
   6   6   0      452.72      451.25     20.59 o 
  -9   7   0       34.23       28.96     10.01 o 
  -8   7   0      527.16      510.45     32.45 o 
  -7   7   0      435.77      475.06     30.22 o 
  -6   7   0      272.22      260.04     21.19 o 
  -5   7   0      932.72      859.33     38.79 o 
  -4   7   0     2903.02     2830.36     82.51 o 
  -3   7   0      806.56      779.49     31.22 o 
  -2   7   0      178.96      142.83     15.30 o 
  -1   7   0      636.94      606.25     14.53 o 
   0   7   0     1310.21     1281.75     19.93 o 
   1   7   0     1475.11     1445.01     22.47 o 
   2   7   0      176.82      179.07      7.35 o 
   3   7   0     1077.34     1042.61     29.71 o 
   4   7   0      276.37      282.79     14.72 o 
   5   7   0       53.70       67.62      7.99 o 
  -9   8   0      427.44      390.69     29.94 o 
  -8   8   0      425.73      449.41     31.71 o 
  -7   8   0      356.93      338.73     26.49 o 
  -6   8   0      237.05      230.06     20.67 o 
  -5   8   0     1149.08     1105.92     46.79 o 
  -4   8   0       64.32       78.46     11.78 o 
  -3   8   0        5.95       12.06      5.87 o 
  -2   8   0      193.95      195.50     10.72 o 
  -1   8   0     1782.39     1758.15     39.55 o 
   0   8   0     1251.71     1259.49     24.53 o 
   1   8   0       66.21       72.01      4.72 o 
   2   8   0      182.65      199.59     12.80 o 
   3   8   0      282.63      315.96     15.68 o 
   4   8   0      127.98      162.99     11.78 o 
  -8   9   0        1.40        0.79      5.96 o 
  -7   9   0       37.00       40.00     11.27 o 
  -6   9   0      942.06      961.39     46.79 o 
  -5   9   0      963.58      946.22     44.51 o 
  -4   9   0      146.47      175.16     17.83 o 
  -3   9   0      467.20      441.87     27.61 o 
  -2   9   0     1845.62     1737.43     61.27 o 
  -1   9   0      419.06      397.81     16.62 o 
   0   9   0        6.14       10.15      3.27 o 
   2   9   0      953.38      950.40     29.15 o 
   3   9   0      541.78      565.17     24.77 o 
  -7  10   0      249.73      248.64     25.75 o 
  -6  10   0      447.18      426.50     31.38 o 
  -5  10   0        0.21       11.97      6.19 o 
  -4  10   0      778.51      752.80     39.95 o 
  -3  10   0      940.33      880.47     42.98 o 
  -2  10   0      721.47      647.57     35.39 o 
  -1  10   0       35.54       52.80      9.82 o 
   0  10   0      528.45      557.66     32.31 o 
   1  10   0      411.68      447.96     30.26 o 
   2 -11   1      633.84      647.48     36.69 o 
   3 -11   1      288.51      288.73     24.63 o 
   4 -11   1        0.16        7.96      6.89 o 
  -1 -10   1       47.01       80.27     11.83 o 
   1 -10   1     1438.34     1385.19     54.48 o 
   2 -10   1      238.91      303.21     22.77 o 
   3 -10   1        4.32       10.99      6.01 o 
   4 -10   1      332.84      372.07     26.73 o 
   5 -10   1      487.35      545.37     34.46 o 
   6 -10   1      202.82      253.53     23.79 o 
   7 -10   1       96.08      142.48     20.35 o 
  -3  -9   1      314.01      319.07     15.98 o 
  -2  -9   1       47.00       62.29      5.56 o 
  -1  -9   1      248.46      243.18      9.81 o 
   0  -9   1      197.90      215.04      9.60 o 
   1  -9   1      528.89      497.37     29.29 o 
   2  -9   1       13.69       20.72      6.52 o 
   3  -9   1     1485.75     1453.36     54.80 o 
   4  -9   1     1043.82     1082.64     46.65 o 
   5  -9   1      311.37      362.20     26.40 o 
   6  -9   1       96.42      108.63     15.50 o 
   7  -9   1      406.02      414.63     30.45 o 
   8  -9   1      488.00      533.40     36.13 o 
  -4  -8   1       80.44       87.77      8.82 o 
  -3  -8   1      169.63      190.70     11.78 o 
  -2  -8   1      984.59      926.00     28.07 o 
  -1  -8   1      605.47      596.17     13.36 o 
   0  -8   1      125.62      134.38      9.11 o 
   1  -8   1       25.07       31.41      4.66 o 
   2  -8   1      417.95      371.05     14.86 o 
   3  -8   1      461.35      436.28     25.61 o 
   4  -8   1       11.51       20.95      6.94 o 
   5  -8   1       26.21       52.01     10.20 o 
   6  -8   1     1572.83     1474.82     57.78 o 
   7  -8   1      661.73      664.47     37.62 o 
   8  -8   1      151.01      155.19     19.51 o 
   9  -8   1       19.04       27.19      9.13 o 
  -5  -7   1      105.47      120.75     14.90 o 
  -4  -7   1       38.21       44.53      6.41 o 
  -3  -7   1      176.71      159.41      7.95 o 
  -2  -7   1     1112.65     1083.09     18.96 o 
  -1  -7   1      194.17      192.71      6.90 o 
   0  -7   1      214.28      205.47      8.22 o 
   1  -7   1     1488.14     1474.47     25.84 o 
   2  -7   1      993.50      960.96     19.30 o 
   3  -7   1      146.62      150.56      6.80 o 
   4  -7   1        6.28       14.25      6.84 o 
   5  -7   1     1227.28     1345.62     50.52 o 
   6  -7   1      948.13      961.44     43.12 o 
   7  -7   1       80.15       77.80     13.22 o 
   8  -7   1      354.18      352.47     26.35 o 
   9  -7   1      437.01      426.73     29.61 o 
  -6  -6   1       97.36      114.59     10.43 o 
  -5  -6   1      354.30      347.36     16.43 o 
  -4  -6   1      715.34      656.25     22.38 o 
  -3  -6   1     2442.77     2326.46     37.38 o 
  -2  -6   1      846.77      859.15     15.62 o 
  -1  -6   1       22.21       19.04      3.62 o 
   0  -6   1      903.57      836.38     16.72 o 
   1  -6   1     1699.31     1616.46     30.57 o 
   2  -6   1       33.96       36.78      4.16 o 
   3  -6   1      923.81      912.41     17.56 o 
   4  -6   1     2938.40     3056.81     44.02 o 
   5  -6   1     1643.70     1696.71     88.72 o 
   6  -6   1       93.09       96.66     13.88 o 
   7  -6   1      252.43      281.00     22.21 o 
   8  -6   1     1262.75     1171.90     48.98 o 
   9  -6   1      259.42      223.91     21.37 o 
  10  -6   1       13.45       20.91      7.68 o 
  -7  -5   1      238.91      241.40     14.64 o 
  -6  -5   1       78.44       71.04      7.89 o 
  -5  -5   1     2699.07     2571.85     54.88 o 
  -4  -5   1      330.12      288.30     21.12 o 
  -3  -5   1      616.95      590.29     12.34 o 
  -2  -5   1      507.67      470.35     10.27 o 
  -1  -5   1     1556.05     1541.50     25.06 o 
   0  -5   1     9006.61     9748.46    139.66 o 
   1  -5   1      214.80      219.22      8.74 o 
   2  -5   1     1152.38     1117.61     19.13 o 
   3  -5   1     1285.53     1281.62     24.68 o 
   4  -5   1     2294.39     2467.53     36.03 o 
   5  -5   1       25.10       36.69      5.51 o 
   6  -5   1      952.44     1022.67     39.34 o 
   7  -5   1     4315.25     4025.72    101.88 o 
   8  -5   1      657.55      610.70     33.15 o 
   9  -5   1        1.96       11.87      7.59 o 
  10  -5   1      391.51      417.75     28.82 o 
  -8  -4   1      343.28      349.25     18.31 o 
  -7  -4   1      203.93      208.57     12.99 o 
  -6  -4   1     1189.56     1132.30     31.79 o 
  -5  -4   1     1748.32     1742.16     80.64 o 
  -4  -4   1       38.92       40.94      4.29 o 
  -3  -4   1      844.57      836.35     16.91 o 
  -2  -4   1     7865.30     8268.00     86.33 o 
  -1  -4   1     4029.65     4299.31     75.09 o 
   0  -4   1      293.37      322.84      8.18 o 
   1  -4   1     3310.41     3454.36     73.65 o 
   2  -4   1     2890.57     3048.03     52.55 o 
   3  -4   1      671.17      619.80     12.04 o 
   4  -4   1       75.46       88.38      4.72 o 
   5  -4   1     4698.02     4784.91    125.72 o 
   6  -4   1     1372.43     1370.66     74.18 o 
   7  -4   1     1684.89     1542.52     36.76 o 
   8  -4   1       47.67       48.97      7.07 o 
   9  -4   1      387.27      438.19     27.80 o 
  10  -4   1      919.42      837.73     41.07 o 
  -8  -3   1      146.45      153.13     14.85 o 
  -7  -3   1      881.52      798.32     32.31 o 
  -6  -3   1        2.21        6.33      5.15 o 
  -5  -3   1       24.96       29.74      5.36 o 
  -4  -3   1      874.08      894.56     21.77 o 
  -3  -3   1     3098.27     3215.90     39.36 o 
  -2  -3   1     2673.02     2731.58     31.62 o 
  -1  -3   1        2.14        1.29      1.96 o 
   0  -3   1     1098.02     1161.70     18.96 o 
   1  -3   1       21.16        9.97      2.71 o 
   2  -3   1     4693.74     4958.12     62.33 o 
   3  -3   1       29.31       29.19      3.08 o 
   4  -3   1     1021.71      901.83     16.34 o 
   5  -3   1     5394.71     5473.89     76.36 o 
   6  -3   1        4.40        8.80      6.52 o 
   7  -3   1      165.99      167.54     12.56 o 
   8  -3   1     1067.50     1086.95     31.01 o 
   9  -3   1      838.28      821.21     59.88 o 
  10  -3   1      496.48      615.35     35.01 o 
  -9  -2   1       65.62       84.32      8.82 o 
  -8  -2   1      608.37      577.13     22.09 o 
  -7  -2   1      131.18      165.57     14.25 o 
  -5  -2   1       36.80       41.63      5.88 o 
  -4  -2   1     1642.76     1585.12     26.04 o 
  -3  -2   1     2358.02     2416.82     28.74 o 
  -2  -2   1      497.70      459.28     18.19 o 
  -1  -2   1        4.39        2.13      1.77 o 
   0  -2   1     5515.11     6035.86     73.61 o 
   1  -2   1     6590.06     6869.34     83.68 o 
   2  -2   1     4579.42     4745.89     59.47 o 
   3  -2   1      748.73      718.49     26.27 o 
   4  -2   1     6811.64     7294.29     92.28 o 
   5  -2   1     1676.22     1763.51     28.47 o 
   6  -2   1      282.54      286.29      9.90 o 
   7  -2   1      695.75      700.62     17.20 o 
   8  -2   1     2714.02     2778.63     45.94 o 
   9  -2   1      203.77      226.04     13.37 o 
  10  -2   1       23.26       47.82     10.34 o 
  -9  -1   1      559.01      601.72     23.19 o 
  -8  -1   1     1043.82      982.20     28.98 o 
  -6  -1   1      331.19      351.18     11.25 o 
  -5  -1   1     2322.20     2371.72     36.23 o 
  -4  -1   1     3345.00     3650.95     86.33 o 
  -3  -1   1       59.02       59.97      3.93 o 
  -2  -1   1     6575.12     6919.03     99.99 o 
  -1  -1   1     1586.75     1637.54     36.17 o 
   0  -1   1     4848.16     5502.33    122.11 o 
   1  -1   1       40.14       43.42      3.31 o 
   2  -1   1     1851.74     1932.37     26.34 o 
   3  -1   1     5700.73     6026.42     75.89 o 
   4  -1   1     2342.91     2500.46     38.57 o 
   5  -1   1      225.61      232.06     10.86 o 
   6  -1   1      850.70      919.49     22.20 o 
   7  -1   1     2350.49     2374.60     39.62 o 
   8  -1   1      678.72      702.90     18.55 o 
   9  -1   1      173.26      173.23     11.29 o 
  10  -1   1      622.21      674.90     38.32 o 
 -10   0   1      850.01      893.31     65.42 o 
  -9   0   1      203.21      223.89     12.77 o 
  -8   0   1       59.56       56.77     12.43 o 
  -7   0   1     1822.28     1818.14     32.15 o 
  -6   0   1     1866.33     1872.22     31.40 o 
  -5   0   1      380.52      330.81      9.77 o 
  -4   0   1       21.59        6.37      2.95 o 
  -3   0   1     5893.35     6270.89     78.35 o 
  -2   0   1     2823.08     2969.64     63.58 o 
  -1   0   1     9283.11    10100.39    150.13 o 
   0   0   1      944.29      963.19     16.00 o 
   1   0   1    11900.51    12687.68    262.70 o 
   2   0   1     1010.36      894.11     28.70 o 
   3   0   1       45.30       37.27      3.31 o 
   4   0   1       74.79       71.81      5.97 o 
   5   0   1     1799.31     1746.42     31.76 o 
   6   0   1     2432.87     2495.59     39.76 o 
   7   0   1      339.39      340.58     12.62 o 
   8   0   1      232.17      208.28     12.32 o 
   9   0   1      392.37      422.36     22.35 o 
 -10   1   1      188.39      203.56     12.64 o 
  -9   1   1      312.67      310.89     15.04 o 
  -8   1   1     1145.41     1122.59     29.92 o 
  -7   1   1     3239.43     3264.94     60.73 o 
  -6   1   1       51.32       80.18     10.99 o 
  -5   1   1      254.57      255.73     18.69 o 
  -4   1   1     2926.79     2954.96     40.89 o 
  -3   1   1     2385.17     2482.78     33.80 o 
  -2   1   1      789.37      843.98     13.66 o 
  -1   1   1       45.62       43.59      7.05 o 
   0   1   1     6071.29     6353.41     77.07 o 
   1   1   1     2733.68     2879.17     39.41 o 
   2   1   1      996.76      969.70     21.14 o 
   3   1   1      670.82      686.13     13.66 o 
   4   1   1     1702.52     1756.08     28.27 o 
   5   1   1      989.79      965.60     22.35 o 
   6   1   1      164.64      167.34      8.04 o 
   7   1   1       77.38       74.70      7.00 o 
   8   1   1      819.01      787.19     25.86 o 
   9   1   1      444.94      488.82     20.83 o 
  -9   2   1      600.95      627.07     21.77 o 
  -8   2   1      602.75      630.65     17.06 o 
  -7   2   1       61.62       69.43      7.02 o 
  -6   2   1      658.32      625.88     26.49 o 
  -5   2   1     2921.61     3132.08     51.31 o 
  -4   2   1     9899.27    10867.31    133.79 o 
  -3   2   1      196.80      181.34      5.74 o 
  -2   2   1       50.41       46.33      2.91 o 
  -1   2   1       54.27       65.70      3.11 o 
   0   2   1      143.89      120.73      3.44 o 
   1   2   1     1489.01     1535.34     22.54 o 
   2   2   1     2995.68     3193.87     43.65 o 
   3   2   1     6023.73     6332.58     82.13 o 
   4   2   1     2527.96     2603.59     39.62 o 
   5   2   1      329.55      314.20     21.83 o 
   6   2   1       67.88       69.53      5.86 o 
   7   2   1      757.27      722.50     24.11 o 
   8   2   1      796.02      734.84     25.83 o 
   9   2   1       13.66       24.67     13.41 o 
  -9   3   1      384.97      365.55     23.65 o 
  -8   3   1      317.47      320.90     11.58 o 
  -7   3   1        1.99        2.85      2.87 o 
  -6   3   1     3681.43     3760.87    118.64 o 
  -5   3   1     5133.44     5238.07     96.35 o 
  -4   3   1       83.48       70.93      4.43 o 
  -3   3   1     2002.31     2175.64     30.57 o 
  -2   3   1     2246.04     2204.05     43.40 o 
  -1   3   1     4440.59     4542.99     57.73 o 
   0   3   1      698.78      692.14     10.31 o 
   1   3   1     4325.84     4791.90     51.17 o 
   2   3   1     3307.58     3464.67     48.02 o 
   3   3   1      225.02      191.21      7.79 o 
   4   3   1        6.89        5.80      3.05 o 
   5   3   1      478.43      454.74     13.57 o 
   6   3   1     1428.73     1376.33     35.59 o 
   7   3   1      673.47      632.52     30.75 o 
   8   3   1        1.20       13.36      4.02 o 
  -9   4   1      174.96      185.97     18.16 o 
  -8   4   1      300.74      273.08     20.49 o 
  -7   4   1     1303.53     1376.82     84.02 o 
  -6   4   1     1904.69     1937.27     63.94 o 
  -5   4   1      168.81      199.28     11.83 o 
  -4   4   1      104.78       92.16      6.86 o 
  -3   4   1     2755.22     2755.10     39.22 o 
  -2   4   1     6033.66     6170.49     78.09 o 
  -1   4   1      684.95      681.99     12.95 o 
   0   4   1      794.05      776.26     11.99 o 
   1   4   1     1298.19     1324.50     30.81 o 
   2   4   1      897.62      899.83     18.05 o 
   3   4   1       80.50       84.52      5.97 o 
   4   4   1     1079.86     1035.91     21.86 o 
   5   4   1     1950.80     1871.67     45.45 o 
   6   4   1      736.79      687.10     24.17 o 
   7   4   1        0.18        7.80      5.24 o 
   8   4   1      107.09      115.23     11.02 o 
 -10   5   1      243.74      305.63     23.79 o 
  -9   5   1      135.60      125.53     15.88 o 
  -8   5   1     1467.42     1463.00     55.17 o 
  -7   5   1     1190.67     1181.02     46.47 o 
  -6   5   1       27.79       29.20      5.20 o 
  -5   5   1      440.07      431.21     28.38 o 
  -4   5   1     3161.54     3216.23     65.60 o 
  -3   5   1     3849.80     3831.18     52.17 o 
  -2   5   1     1394.95     1416.65     22.85 o 
  -1   5   1     1553.47     1595.57     25.48 o 
   0   5   1     3152.55     3278.05     46.19 o 
   1   5   1      240.63      230.75      6.90 o 
   2   5   1      290.94      287.02      9.93 o 
   3   5   1     1170.25     1099.25     22.67 o 
   4   5   1     1876.73     1820.06     35.54 o 
   5   5   1     1114.69     1028.21     30.41 o 
   6   5   1       74.79       72.87     12.32 o 
   7   5   1      689.75      678.24     41.67 o 
 -10   6   1      176.40      189.74     20.72 o 
  -9   6   1      691.57      667.22     37.02 o 
  -8   6   1      490.04      506.21     31.06 o 
  -7   6   1        0.58       -5.73      5.73 o 
  -6   6   1     1148.51     1148.11     45.91 o 
  -5   6   1     1902.98     1948.71     41.18 o 
  -4   6   1     1574.23     1541.85     34.57 o 
  -3   6   1       19.43       19.59      4.57 o 
  -2   6   1      313.35      288.48      8.73 o 
  -1   6   1     2519.02     2497.55     37.79 o 
   0   6   1      138.93      129.34      5.34 o 
   1   6   1        2.08        8.70      2.20 o 
   2   6   1      416.60      392.40     12.35 o 
   3   6   1     1597.02     1619.97     30.64 o 
   4   6   1      157.18      166.16     10.74 o 
   5   6   1        7.55        6.15      4.31 o 
   6   6   1      352.43      362.94     28.29 o 
  -9   7   1      305.44      299.90     25.47 o 
  -8   7   1        1.32       -2.79      6.10 o 
  -7   7   1      228.06      199.00     20.49 o 
  -6   7   1      701.58      676.86     35.53 o 
  -5   7   1      533.26      510.45     29.10 o 
  -4   7   1       27.62       37.09      8.06 o 
  -3   7   1      793.33      750.61     22.65 o 
  -2   7   1     1093.35     1076.74     27.50 o 
  -1   7   1     1388.14     1311.15     20.00 o 
   0   7   1       15.41       16.77      2.98 o 
   1   7   1      128.00      135.92      5.93 o 
   2   7   1     1223.81     1218.39     36.28 o 
   3   7   1       60.70       65.61      7.32 o 
   4   7   1      152.27      139.62     10.97 o 
   5   7   1      254.17      249.28     25.19 o 
  -9   8   1        1.80        3.45      6.01 o 
  -8   8   1      495.41      409.18     30.26 o 
  -7   8   1      509.47      437.54     30.08 o 
  -6   8   1      633.52      610.98     35.06 o 
  -5   8   1      194.73      193.79     19.00 o 
  -4   8   1      203.92      213.95     18.58 o 
  -3   8   1      467.55      436.47     17.22 o 
  -2   8   1      243.38      228.48     11.85 o 
  -1   8   1       89.32       92.06     15.85 o 
   0   8   1     1115.12     1094.55     30.15 o 
   1   8   1      342.19      345.94     14.71 o 
   2   8   1      353.82      345.23     15.71 o 
   3   8   1        3.45       12.55      4.08 o 
   4   8   1      202.03      207.41     14.34 o 
  -8   9   1      734.05      684.59     41.49 o 
  -7   9   1       40.97       41.91     10.76 o 
  -6   9   1       40.02       60.58     12.20 o 
  -5   9   1      697.46      728.78     38.60 o 
  -4   9   1      564.49      548.58     32.17 o 
  -3   9   1      583.30      526.98     30.45 o 
  -2   9   1      385.36      397.45     16.87 o 
  -1   9   1      200.91      205.23     15.37 o 
   0   9   1      508.85      502.59     19.68 o 
   1   9   1       84.88      103.13     14.15 o 
  -6  10   1      198.52      229.50     24.30 o 
  -5  10   1     1215.83     1218.46     54.76 o 
  -4  10   1      138.44      168.50     19.14 o 
  -3  10   1      179.30      203.75     20.21 o 
  -2  10   1      563.34      495.18     31.01 o 
  -1  10   1      184.09      189.04     16.53 o 
   0  10   1        1.80        9.61      5.08 o 
   2 -11   2       84.10      112.17     14.85 o 
   3 -11   2      649.62      717.23     38.93 o 
   4 -11   2      217.89      274.06     23.98 o 
   5 -11   2      195.77      245.52     24.91 o 
  -2 -10   2      415.88      466.95     15.23 o 
   1 -10   2      293.57      305.35     21.88 o 
   2 -10   2     1337.06     1241.23     50.43 o 
   3 -10   2      307.46      336.78     24.30 o 
   4 -10   2       52.25       71.98     12.29 o 
   5 -10   2       54.69       76.27     13.69 o 
   6 -10   2      578.84      611.86     37.90 o 
   7 -10   2      331.50      295.71     27.19 o 
  -3  -9   2      269.84      269.72     14.46 o 
  -2  -9   2      834.12      880.05     21.20 o 
  -1  -9   2      127.04      143.36      7.80 o 
   0  -9   2      331.93      312.37     13.74 o 
   1  -9   2      417.81      413.98     24.54 o 
   2  -9   2     1642.87     1632.20     57.46 o 
   3  -9   2       37.15       78.69     11.78 o 
   4  -9   2      294.47      349.07     24.63 o 
   5  -9   2     1690.02     1627.55     61.55 o 
   6  -9   2      462.79      460.30     31.01 o 
   7  -9   2        8.66       11.69      7.26 o 
   8  -9   2      137.84      161.24     21.00 o 
  -5  -8   2       60.96       75.97      9.24 o 
  -4  -8   2      687.95      687.06     24.94 o 
  -3  -8   2     1745.27     1693.91     32.19 o 
  -2  -8   2       21.11       22.18      4.23 o 
  -1  -8   2      366.21      364.76     20.39 o 
   0  -8   2     1039.99     1028.82     27.42 o 
   1  -8   2       35.33       42.55      4.14 o 
   2  -8   2      668.51      641.93     19.56 o 
   3  -8   2     2026.43     1958.13     63.42 o 
   4  -8   2     1561.75     1611.95     57.55 o 
   5  -8   2     1278.30     1231.26     49.63 o 
   6  -8   2       34.33       54.10     11.87 o 
   7  -8   2      170.66      212.32     21.65 o 
   8  -8   2      474.84      476.55     32.08 o 
   9  -8   2      399.10      413.09     30.22 o 
  -6  -7   2       18.59       31.24      8.57 o 
  -5  -7   2      814.11      770.41     26.77 o 
  -4  -7   2      377.44      363.41     16.50 o 
  -3  -7   2      180.56      158.75      7.91 o 
  -2  -7   2      402.82      417.55     12.55 o 
  -1  -7   2      951.14      989.26     20.00 o 
   0  -7   2     1386.57     1452.00     30.80 o 
   1  -7   2        3.43        3.99      2.91 o 
   2  -7   2      381.68      370.13     12.26 o 
   3  -7   2     1745.26     1768.25     36.93 o 
   4  -7   2      399.56      387.92     14.39 o 
   6  -7   2      758.46      783.72     37.85 o 
   7  -7   2     1059.67     1034.78     46.24 o 
   8  -7   2      485.18      379.43     26.91 o 
   9  -7   2        0.04       11.83      6.57 o 
  -7  -6   2      143.97      170.90     12.88 o 
  -6  -6   2      484.61      487.79     20.97 o 
  -5  -6   2     1065.20     1062.46     31.29 o 
  -4  -6   2      202.61      191.99      8.79 o 
  -3  -6   2       37.26       47.75      4.74 o 
  -2  -6   2     2373.95     2365.72     31.11 o 
  -1  -6   2     1346.03     1451.11     24.85 o 
   0  -6   2       92.68       77.53      5.12 o 
   1  -6   2     1816.36     1839.90     28.81 o 
   2  -6   2     3815.91     3887.14     64.67 o 
   3  -6   2     1505.03     1515.33     24.85 o 
   4  -6   2        0.46       -0.10      4.28 o 
   5  -6   2     1199.08     1237.50     53.01 o 
   6  -6   2      967.14      958.02     36.22 o 
   7  -6   2      613.87      485.68     28.96 o 
   8  -6   2       69.09       81.99     14.15 o 
   9  -6   2      450.05      455.88     30.08 o 
  10  -6   2      393.69      405.73     29.33 o 
  -7  -5   2      600.61      643.04     33.17 o 
  -6  -5   2      780.50      737.94     25.45 o 
  -5  -5   2      102.53       98.48      8.77 o 
  -4  -5   2      838.58      803.28     18.45 o 
  -3  -5   2     2771.58     2891.30     36.28 o 
  -2  -5   2      791.69      729.49     15.16 o 
  -1  -5   2       75.68       79.56      4.86 o 
   0  -5   2     1213.72     1213.70     22.93 o 
   1  -5   2     3749.56     3884.74     51.83 o 
   2  -5   2      213.53      180.45      8.90 o 
   3  -5   2       24.30       17.85      2.61 o 
   4  -5   2     1429.07     1481.87     23.88 o 
   5  -5   2     2103.32     2126.99     42.81 o 
   6  -5   2      890.74      794.03     23.29 o 
   7  -5   2        0.50        3.87      4.23 o 
   8  -5   2      860.78      772.04     25.38 o 
   9  -5   2      492.29      480.98     30.31 o 
  10  -5   2      104.46      128.97     17.04 o 
  -8  -4   2      669.77      633.70     58.06 o 
  -7  -4   2      752.31      733.93     25.66 o 
  -6  -4   2      153.98      185.87     15.83 o 
  -5  -4   2     1583.89     1539.96     36.88 o 
  -4  -4   2     1574.33     1559.34     27.19 o 
  -3  -4   2      647.05      683.56     12.39 o 
  -2  -4   2     1876.21     2165.97     31.80 o 
  -1  -4   2      660.99      621.15     12.28 o 
   0  -4   2     7920.26     8840.39    162.74 o 
   1  -4   2     1197.58     1230.23     26.80 o 
   2  -4   2      390.04      414.19      9.08 o 
   3  -4   2     1945.97     2024.86     29.03 o 
   4  -4   2     1936.37     2007.23     29.96 o 
   5  -4   2      387.31      373.15     30.55 o 
   6  -4   2       38.77       51.29     20.09 o 
   7  -4   2      601.70      560.40     20.22 o 
   8  -4   2     1616.06     1521.33     38.69 o 
   9  -4   2      139.32      163.90     19.74 o 
  10  -4   2      159.37      205.99     19.74 o 
  -9  -3   2      528.21      496.93     22.10 o 
  -8  -3   2      492.05      467.59     20.31 o 
  -7  -3   2        0.16       31.66      8.85 o 
  -6  -3   2      365.97      389.02     30.10 o 
  -5  -3   2     2484.05     2597.18     51.52 o 
  -4  -3   2     1392.37     1348.03     19.64 o 
  -3  -3   2      657.35      706.08     11.90 o 
  -2  -3   2     4860.24     5163.68     79.37 o 
  -1  -3   2     1617.53     1517.56     21.97 o 
   0  -3   2     2448.23     2679.31     46.36 o 
   1  -3   2     1232.99     1227.81     17.73 o 
   2  -3   2     7942.05     8270.85    101.74 o 
   3  -3   2     3981.59     3996.59     61.83 o 
   4  -3   2      238.15      180.71      6.22 o 
   5  -3   2      522.82      539.97     14.61 o 
   6  -3   2     1078.26     1074.64     30.11 o 
   7  -3   2      353.73      346.52     13.07 o 
   8  -3   2      395.18      357.22     17.37 o 
   9  -3   2      345.69      359.27     17.68 o 
  10  -3   2      330.49      357.44     18.14 o 
  -9  -2   2      179.59      204.28     22.02 o 
  -8  -2   2       22.94       31.86      5.85 o 
  -7  -2   2     1320.98     1318.49     34.25 o 
  -6  -2   2     3038.32     3043.92     58.78 o 
  -5  -2   2     1996.66     1960.10     31.63 o 
  -4  -2   2       58.79       64.94      3.88 o 
  -3  -2   2     1450.05     1356.98     18.01 o 
  -2  -2   2     3872.45     3894.17     61.46 o 
  -1  -2   2      929.03      934.57     13.92 o 
   0  -2   2     2327.76     2377.92     73.62 o 
   1  -2   2    31372.66    32408.16    795.08 o 
   2  -2   2     6433.65     6591.23    116.46 o 
   3  -2   2     1047.06     1163.33     18.57 o 
   4  -2   2        1.77        2.52      2.33 o 
   5  -2   2     3578.65     3641.34     51.34 o 
   6  -2   2     1028.72      985.77     20.27 o 
   7  -2   2      144.94      144.77     10.47 o 
   8  -2   2      608.21      624.35     17.40 o 
   9  -2   2      627.47      607.91     23.38 o 
  10  -2   2      208.03      222.66     22.12 o 
  -9  -1   2       10.56       12.41      3.44 o 
  -8  -1   2     1289.85     1225.24     33.20 o 
  -7  -1   2     3677.34     3510.81     85.44 o 
  -6  -1   2      761.76      834.01     18.11 o 
  -5  -1   2      151.39      135.51      6.65 o 
  -4  -1   2     2971.72     2910.94     40.74 o 
  -3  -1   2     6357.65     6716.42     78.35 o 
  -2  -1   2      469.06      476.73      8.38 o 
  -1  -1   2    11760.60    12340.12    359.27 o 
   0  -1   2     7657.81     8312.87    100.38 o 
   1  -1   2     4014.55     4257.74     90.75 o 
   2  -1   2     1432.31     1541.16     22.09 o 
   3  -1   2      249.30      225.76      6.68 o 
   4  -1   2     5577.09     6052.17     78.41 o 
   5  -1   2     2128.10     2270.20     35.31 o 
   6  -1   2        4.32        9.22      3.24 o 
   7  -1   2      222.70      212.00      9.42 o 
   8  -1   2      302.03      299.54     11.69 o 
   9  -1   2      183.57      191.34     12.11 o 
 -10   0   2       15.35       27.73      4.91 o 
  -9   0   2      644.61      682.06     24.04 o 
  -8   0   2     1889.54     1820.69     42.03 o 
  -7   0   2     1049.81     1064.08     28.01 o 
  -6   0   2      366.95      375.79     17.85 o 
  -5   0   2      461.27      425.18     11.03 o 
  -4   0   2     3994.29     4325.41     57.05 o 
  -3   0   2     4008.75     4404.10    106.18 o 
  -2   0   2     3273.22     3168.52     40.51 o 
  -1   0   2     6402.64     6772.83     82.22 o 
   0   0   2     9400.92     9982.24    240.60 o 
   1   0   2       58.59       61.91      5.71 o 
   2   0   2      923.16      887.17     23.61 o 
   3   0   2     4384.18     4570.95     59.93 o 
   4   0   2     4921.89     5154.56     68.45 o 
   5   0   2      436.71      464.29     12.57 o 
   6   0   2      487.88      449.86     13.59 o 
   7   0   2     1109.30     1088.65     23.67 o 
   8   0   2      352.39      355.70     12.93 o 
   9   0   2       44.42       52.21      6.71 o 
 -10   1   2      498.67      503.65     20.72 o 
  -9   1   2      538.56      560.47     20.88 o 
  -8   1   2      567.48      574.67     48.47 o 
  -7   1   2      121.94      124.68     14.48 o 
  -6   1   2     4253.84     4431.28     61.58 o 
  -5   1   2     3113.32     3198.02     45.24 o 
  -4   1   2     4601.15     5055.25     65.54 o 
  -3   1   2       44.15       40.76      3.10 o 
  -2   1   2     5087.66     5294.33    113.89 o 
  -1   1   2     8605.63     9326.50    139.03 o 
   0   1   2     1569.90     1629.96     22.52 o 
   1   1   2    12520.40    13443.34    174.78 o 
   2   1   2    12071.90    13167.57    236.48 o 
   3   1   2     7604.31     8365.75    105.40 o 
   4   1   2        1.11       -2.28      2.28 o 
   5   1   2      947.25      894.02     19.07 o 
   6   1   2     1813.99     1810.83     32.52 o 
   7   1   2      493.90      485.94     19.76 o 
   8   1   2       68.75       71.52     17.44 o 
   9   1   2      346.24      345.92     17.38 o 
 -10   2   2      568.16      638.59     31.43 o 
  -9   2   2       76.21      111.14     11.92 o 
  -8   2   2      378.78      354.63     22.08 o 
  -7   2   2     2479.33     2561.13     41.02 o 
  -6   2   2     1984.49     2294.91     95.32 o 
  -5   2   2      445.91      515.11     21.81 o 
  -4   2   2      681.70      691.10     13.60 o 
  -3   2   2     6350.34     6668.50     83.30 o 
  -2   2   2     2372.65     2385.42     40.50 o 
  -1   2   2      660.10      718.38     11.70 o 
   0   2   2      511.73      436.77     12.37 o 
   1   2   2     5432.63     5496.45     69.83 o 
   2   2   2     4611.25     4852.94     71.46 o 
   3   2   2        0.25        0.40      2.51 o 
   4   2   2     2958.55     3143.04     46.76 o 
   5   2   2     1648.06     1654.22     30.04 o 
   6   2   2      448.38      450.47     19.60 o 
   7   2   2       25.40       33.71      5.62 o 
   8   2   2      670.59      626.44     23.75 o 
  -9   3   2       53.10       69.60     12.62 o 
  -8   3   2     1246.79     1281.44     32.25 o 
  -7   3   2      896.11      907.87     22.27 o 
  -6   3   2      391.08      385.42     18.14 o 
  -5   3   2     1544.42     1576.04     30.58 o 
  -4   3   2     3959.53     4181.22     73.16 o 
  -3   3   2     2389.94     2390.59     45.98 o 
  -2   3   2       14.88       11.73      1.93 o 
  -1   3   2     1746.90     1724.65     37.84 o 
   0   3   2     2274.52     2166.32     46.80 o 
   1   3   2     1437.69     1391.43     25.38 o 
   2   3   2      264.75      290.10      9.08 o 
   3   3   2     1357.06     1385.90     24.98 o 
   4   3   2     1846.06     1804.93     31.43 o 
   5   3   2      217.37      214.49     10.55 o 
   6   3   2       32.44       40.59      4.69 o 
   7   3   2      418.20      406.35     18.21 o 
   8   3   2      401.28      410.88     25.05 o 
  -9   4   2      864.20      834.19     39.06 o 
  -8   4   2      976.34     1009.03     28.89 o 
  -7   4   2        1.02        6.01      3.48 o 
  -6   4   2       61.34       54.98      6.53 o 
  -5   4   2     2972.68     2980.57     54.92 o 
  -4   4   2     1124.30     1025.91     17.70 o 
  -3   4   2        0.76        1.37      1.60 o 
  -2   4   2     3503.10     3550.54     47.60 o 
  -1   4   2     2669.14     2681.63     30.61 o 
   0   4   2      902.15      900.74     15.13 o 
   1   4   2      101.35      102.81      5.51 o 
   2   4   2      969.37      974.96     19.56 o 
   3   4   2     1451.95     1367.46     25.80 o 
   4   4   2      435.21      427.96     13.36 o 
   5   4   2      278.90      264.57     10.70 o 
   6   4   2       28.82       33.19      7.71 o 
   7   4   2      908.60      912.28     30.45 o 
 -10   5   2     1332.36     1260.88     53.31 o 
  -9   5   2      649.08      597.38     33.10 o 
  -8   5   2        3.48       11.45      7.45 o 
  -7   5   2     1043.43     1041.60     33.38 o 
  -6   5   2      798.08      841.44     46.63 o 
  -5   5   2     1701.41     1773.01     49.17 o 
  -4   5   2       15.33        8.56      6.03 o 
  -3   5   2     2419.37     2287.20     64.09 o 
  -2   5   2     2802.91     2771.41     39.54 o 
  -1   5   2     1862.23     1946.62     24.49 o 
   0   5   2      376.21      383.99      8.60 o 
   1   5   2      569.80      555.93     17.40 o 
   2   5   2     2760.60     2809.01     43.66 o 
   3   5   2      244.57      247.10      9.94 o 
   4   5   2       50.24       42.94      5.07 o 
   5   5   2      882.59      855.03     46.42 o 
   6   5   2      383.79      427.97     19.75 o 
 -10   6   2      465.54      530.56     33.24 o 
  -9   6   2        1.55       15.13      7.87 o 
  -8   6   2      606.61      589.28     33.71 o 
  -7   6   2     2247.01     2122.72     70.77 o 
  -6   6   2      812.17      908.50     25.94 o 
  -5   6   2       84.48       92.11     11.90 o 
  -4   6   2     2416.68     2341.44     47.83 o 
  -3   6   2      787.95      701.03     20.74 o 
  -2   6   2      134.55      122.76      8.67 o 
  -1   6   2       51.80       66.74      6.06 o 
   0   6   2     5067.52     5167.86     71.70 o 
   1   6   2      611.03      584.90     15.14 o 
   2   6   2      484.29      489.68     14.36 o 
   3   6   2      183.46      178.63      8.78 o 
   4   6   2       57.02       73.97      8.57 o 
   5   6   2      472.12      460.04     39.16 o 
   6   6   2       32.18       57.85      8.20 o 
  -9   7   2      120.76      130.23     17.65 o 
  -8   7   2     1587.29     1690.82     66.26 o 
  -7   7   2      292.62      325.84     24.91 o 
  -6   7   2        6.77        3.45      6.70 o 
  -5   7   2     1237.62     1259.64     38.44 o 
  -4   7   2     1672.38     1628.09     64.58 o 
  -3   7   2      232.14      246.84     12.11 o 
  -2   7   2       57.89       64.63      6.70 o 
  -1   7   2     2008.08     1990.96     43.65 o 
   0   7   2     1826.78     1804.66     32.61 o 
   1   7   2       49.75       60.13      6.26 o 
   2   7   2      222.35      228.87     12.29 o 
   3   7   2      969.78     1010.20     30.16 o 
   4   7   2      391.63      358.51     17.32 o 
   5   7   2        6.26       23.32      7.64 o 
  -9   8   2      613.90      618.24     38.93 o 
  -8   8   2      782.97      785.30     42.70 o 
  -7   8   2       43.97       55.69     12.01 o 
  -6   8   2      466.73      449.69     29.43 o 
  -5   8   2     1100.57     1042.92     46.00 o 
  -4   8   2       16.01       27.68      5.16 o 
  -3   8   2      406.81      413.49     16.77 o 
  -2   8   2      970.59      988.46     49.35 o 
  -1   8   2     2201.79     2175.14     76.50 o 
   0   8   2       61.83       65.85     10.29 o 
   1   8   2      437.53      440.71     18.51 o 
   2   8   2      663.33      715.04     23.97 o 
   3   8   2      127.67      144.43     11.04 o 
  -8   9   2       92.19       79.85     14.06 o 
  -7   9   2      542.70      525.21     34.69 o 
  -6   9   2      910.58      848.67     43.91 o 
  -5   9   2      143.82      143.78     17.32 o 
  -4   9   2       16.31       18.11      7.22 o 
  -3   9   2      570.26      536.34     31.66 o 
  -2   9   2      102.85      111.48      9.34 o 
  -1   9   2       42.51       55.44      6.95 o 
   0   9   2      423.75      444.46     19.19 o 
   1   9   2      408.35      433.45     19.40 o 
   2   9   2      554.01      617.45     38.23 o 
  -6  10   2      155.06      139.59     19.28 o 
  -5  10   2       24.36       34.50     10.71 o 
  -4  10   2      795.69      798.99     43.16 o 
  -3  10   2      885.59      786.60     41.63 o 
  -2  10   2        0.27       12.48      5.17 o 
  -1  10   2      159.80      186.12     12.15 o 
   2 -11   3      807.73      872.74     42.23 o 
   3 -11   3        0.11       11.59      6.10 o 
   4 -11   3       15.96       42.74      9.92 o 
   5 -11   3      405.80      506.45     33.99 o 
  -2 -10   3      192.31      220.07     13.78 o 
  -1 -10   3      134.66      162.76     19.44 o 
   1 -10   3      758.46      758.90     36.32 o 
   2 -10   3       48.85       49.26      9.87 o 
   3 -10   3      304.65      287.56     22.49 o 
   4 -10   3      327.53      364.71     25.79 o 
   5 -10   3      570.96      528.19     33.29 o 
   6 -10   3       25.32       39.67     11.22 o 
   7 -10   3      285.49      309.45     27.84 o 
  -4  -9   3      112.02      113.95     10.10 o 
  -3  -9   3      100.22      128.20      8.16 o 
  -2  -9   3       56.99       89.17      7.63 o 
  -1  -9   3      701.27      742.60     31.29 o 
   0  -9   3      657.80      679.51     29.43 o 
   1  -9   3       38.42       48.24      5.85 o 
   2  -9   3      401.81      409.10     17.11 o 
   3  -9   3     1325.66     1314.75     50.98 o 
   4  -9   3      976.35      982.58     43.35 o 
   6  -9   3      430.58      471.39     30.96 o 
   7  -9   3      717.00      681.61     39.67 o 
   8  -9   3      234.42      224.38     24.03 o 
  -5  -8   3      453.47      421.82     19.55 o 
  -4  -8   3        1.05       20.65      3.43 o 
  -3  -8   3      626.48      600.62     16.99 o 
  -2  -8   3     1532.49     1513.77     50.47 o 
  -1  -8   3      710.86      697.09     20.66 o 
   0  -8   3        8.06       12.33      2.96 o 
   1  -8   3       29.83       44.43      5.59 o 
   2  -8   3     1844.12     1837.26     39.26 o 
   3  -8   3     1132.11     1131.93     28.49 o 
   4  -8   3      183.08      188.63     10.53 o 
   5  -8   3     1470.63     1622.75     59.55 o 
   6  -8   3     1251.64     1194.71     50.75 o 
   7  -8   3      268.82      260.28     22.77 o 
   8  -8   3        0.35       -4.28      5.12 o 
   9  -8   3      705.41      684.17     40.51 o 
  -6  -7   3      331.45      358.96     18.16 o 
  -5  -7   3       14.47       34.19      6.10 o 
  -4  -7   3     1062.66      986.51     22.91 o 
  -3  -7   3      746.69      730.76     18.20 o 
  -2  -7   3      548.33      514.79     17.42 o 
  -1  -7   3        0.02        0.21      2.46 o 
   0  -7   3     1958.36     2010.50     33.72 o 
   1  -7   3     2030.92     2050.59     32.42 o 
   2  -7   3      560.96      547.46     24.21 o 
   3  -7   3      147.66      132.51      8.98 o 
   4  -7   3      152.33      153.34      9.48 o 
   5  -7   3     1342.90     1323.76     31.83 o 
   6  -7   3      198.45      188.37     11.02 o 
   7  -7   3      181.85      197.09     18.58 o 
   8  -7   3      934.14      873.81     43.30 o 
   9  -7   3      516.04      480.56     31.43 o 
  -7  -6   3      475.67      487.29     21.93 o 
  -6  -6   3        6.97       33.48      5.48 o 
  -5  -6   3      352.10      362.15     16.62 o 
  -4  -6   3      589.68      562.96     15.64 o 
  -3  -6   3      607.22      585.18     15.17 o 
  -2  -6   3       62.37       64.68      9.50 o 
  -1  -6   3     3115.56     3388.81     47.84 o 
   0  -6   3     4770.52     5177.27    102.64 o 
   1  -6   3      830.03      828.85     16.04 o 
   2  -6   3      190.28      183.89      6.94 o 
   3  -6   3      489.19      470.24     15.26 o 
   4  -6   3     1722.67     1725.16     36.37 o 
   5  -6   3      692.52      701.79     21.04 o 
   6  -6   3      821.16      782.08     23.46 o 
   7  -6   3      728.24      699.90     26.82 o 
   8  -6   3      938.81      860.68     41.21 o 
   9  -6   3       22.19       32.17      9.82 o 
  -8  -5   3      398.24      420.83     20.53 o 
  -7  -5   3       16.51       39.19      6.03 o 
  -6  -5   3      489.68      459.99     19.26 o 
  -5  -5   3      171.51      171.99      8.34 o 
  -4  -5   3      431.32      433.64     17.43 o 
  -3  -5   3       21.92       26.71      4.20 o 
  -2  -5   3     3728.93     3877.51     53.01 o 
  -1  -5   3     3079.90     3133.28     67.82 o 
   0  -5   3     1522.43     1627.09     43.77 o 
   1  -5   3        1.50       -0.85      1.72 o 
   2  -5   3      766.84      715.97     13.48 o 
   3  -5   3     3599.36     3681.19     49.41 o 
   4  -5   3     1487.49     1495.73     46.91 o 
   5  -5   3      519.00      525.40     17.86 o 
   6  -5   3     1889.48     1850.60    119.36 o 
   7  -5   3      662.98      610.17     21.81 o 
   8  -5   3      290.18      261.49     25.40 o 
   9  -5   3      246.84      241.75     14.62 o 
  10  -5   3      700.23      655.53     37.48 o 
  -8  -4   3       17.57       27.84      8.43 o 
  -7  -4   3      102.41      136.38     10.85 o 
  -6  -4   3     1151.49     1089.14     30.79 o 
  -5  -4   3      538.34      506.51     22.00 o 
  -4  -4   3       11.74        6.81      5.53 o 
  -3  -4   3     1968.37     2037.68     36.58 o 
  -2  -4   3     3617.06     3650.86     48.93 o 
  -1  -4   3      970.06      926.03     20.19 o 
   0  -4   3     1351.62     1540.27     22.95 o 
   1  -4   3     6092.85     6469.16     80.68 o 
   2  -4   3     8450.27     8877.65    135.66 o 
   3  -4   3     2699.50     2650.02    106.04 o 
   4  -4   3      253.89      262.07     36.46 o 
   5  -4   3     2765.23     2741.24     42.87 o 
   6  -4   3     1876.81     1717.07     39.18 o 
   7  -4   3      391.62      331.17     15.90 o 
   8  -4   3      535.69      504.95     25.12 o 
   9  -4   3     2146.55     2139.33     51.56 o 
  10  -4   3      608.07      623.73     35.64 o 
  -9  -3   3       63.36       77.84      8.94 o 
  -8  -3   3      234.35      220.44     14.13 o 
  -7  -3   3     1468.92     1429.02     37.07 o 
  -6  -3   3      925.08     1047.49     42.09 o 
  -5  -3   3       57.04       66.20     12.62 o 
  -4  -3   3     3180.71     3269.55     60.14 o 
  -3  -3   3     5326.98     5521.10     70.73 o 
  -2  -3   3      193.35      154.31      5.45 o 
  -1  -3   3     1949.45     2072.45     28.51 o 
   0  -3   3     6589.20     6748.15     83.07 o 
   1  -3   3    18100.13    19233.63    272.18 o 
   2  -3   3     2732.52     2818.58     48.17 o 
   3  -3   3     5068.77     5386.42     74.72 o 
   4  -3   3     3243.22     3275.32     45.52 o 
   5  -3   3     1917.91     1938.59     30.81 o 
   6  -3   3       73.22       66.84      5.39 o 
   7  -3   3      189.57      176.25     11.70 o 
   8  -3   3     2228.94     2201.08     50.60 o 
   9  -3   3      656.12      662.26     25.11 o 
  10  -3   3       27.23       44.13      9.36 o 
  -9  -2   3      545.78      535.44     32.62 o 
  -8  -2   3      545.35      539.64     26.14 o 
  -7  -2   3      158.56      170.18     16.67 o 
  -6  -2   3      437.21      402.97     15.88 o 
  -5  -2   3      829.38      825.23     22.61 o 
  -4  -2   3     1268.57     1116.22     16.27 o 
  -3  -2   3        5.88        3.47      2.78 o 
  -2  -2   3     1306.26     1358.85     25.58 o 
  -1  -2   3     4075.47     4216.91     53.08 o 
   0  -2   3     3374.87     3397.16     51.90 o 
   1  -2   3     1789.48     1831.22     31.64 o 
   2  -2   3     2008.33     2083.01     28.72 o 
   3  -2   3     1406.38     1285.40     24.24 o 
   4  -2   3     1924.74     1979.01     30.32 o 
   5  -2   3      293.23      290.58      9.42 o 
   6  -2   3     1888.07     1927.45     32.76 o 
   7  -2   3      929.68      957.90     21.35 o 
   8  -2   3      648.87      618.19     38.46 o 
   9  -2   3       13.07       29.57      5.87 o 
  10  -2   3      106.01      126.23     17.51 o 
 -10  -1   3      605.22      661.30     25.46 o 
  -9  -1   3      355.97      335.24     27.70 o 
  -8  -1   3       23.85       27.75      5.11 o 
  -7  -1   3      439.02      428.37     16.84 o 
  -6  -1   3     1200.97     1218.15     29.71 o 
  -5  -1   3      718.40      666.16     14.31 o 
  -4  -1   3      727.93      843.11     12.95 o 
  -3  -1   3       52.90       43.24      2.90 o 
  -2  -1   3     2071.10     1991.64     33.97 o 
  -1  -1   3      222.29      188.69      6.48 o 
   0  -1   3      141.69      124.86      3.82 o 
   1  -1   3       19.49       34.73      3.88 o 
   2  -1   3     3728.24     3876.21     50.34 o 
   3  -1   3     3453.41     3603.21     52.26 o 
   4  -1   3     1666.39     1859.62     29.36 o 
   5  -1   3      783.93      788.08     26.58 o 
   6  -1   3     1305.96     1263.80     24.70 o 
   7  -1   3      536.05      541.58     15.45 o 
   8  -1   3        2.73        5.56      2.65 o 
   9  -1   3      380.01      406.55     18.73 o 
 -10   0   3      967.85     1025.48     67.86 o 
  -9   0   3       35.18       48.21     18.02 o 
  -8   0   3      132.02      153.18     10.24 o 
  -7   0   3      545.38      481.51     17.38 o 
  -6   0   3      990.34     1016.84     20.22 o 
  -5   0   3        1.28        1.43      2.78 o 
  -4   0   3      205.85      149.76     13.54 o 
  -3   0   3    14046.26    15712.41    155.05 o 
  -2   0   3     2151.15     2050.06     27.19 o 
  -1   0   3     3564.69     3681.77     46.16 o 
   0   0   3        4.16        5.04      1.98 o 
   1   0   3      194.34      166.28      9.10 o 
   2   0   3     4038.12     4143.16     54.04 o 
   3   0   3       29.74       33.27      3.64 o 
   4   0   3     1035.32      971.99     18.81 o 
   5   0   3     2812.88     2922.28     44.39 o 
   6   0   3     2102.15     2111.41     36.09 o 
   7   0   3      151.32      160.86      8.61 o 
   8   0   3      376.73      376.98     13.56 o 
   9   0   3      728.50      741.01     26.03 o 
 -10   1   3        8.62       19.60      5.91 o 
  -9   1   3      305.59      318.18     15.05 o 
  -8   1   3      443.88      478.06     17.90 o 
  -7   1   3     2485.13     2408.36     38.95 o 
  -6   1   3      188.14      202.85     11.10 o 
  -5   1   3     4369.50     4640.99     62.34 o 
  -4   1   3     2074.77     2004.71     29.51 o 
  -3   1   3     4515.95     4786.72     60.96 o 
  -2   1   3        0.77        5.06      1.16 o 
  -1   1   3       27.50       17.45      1.92 o 
   0   1   3    44859.66    45825.15    579.70 o 
   1   1   3     2044.88     1912.03     52.28 o 
   2   1   3      340.01      369.64      9.42 o 
   3   1   3     2642.25     2717.19     39.68 o 
   4   1   3      840.27      800.84     17.25 o 
   5   1   3      849.96      857.88     22.81 o 
   6   1   3       48.53       39.85      4.94 o 
   7   1   3     2618.94     2544.89     44.13 o 
   8   1   3      643.10      632.43     23.39 o 
   9   1   3      151.94      161.31     11.81 o 
 -10   2   3      349.54      381.20     23.89 o 
  -9   2   3      548.68      560.32     28.22 o 
  -8   2   3     1028.89     1062.01     39.90 o 
  -7   2   3       29.98       33.24      7.56 o 
  -6   2   3     3426.91     3600.10     51.75 o 
  -5   2   3     4289.59     4520.59     60.90 o 
  -4   2   3      306.73      265.38      7.61 o 
  -3   2   3        5.89        1.82      1.81 o 
  -2   2   3     2237.37     2229.69     74.08 o 
  -1   2   3     5518.40     5602.68     70.54 o 
   0   2   3     1524.60     1475.33     22.41 o 
   1   2   3     1102.92     1160.14     50.41 o 
   2   2   3     1079.30     1035.29     18.94 o 
   3   2   3     1684.99     1762.60     50.87 o 
   4   2   3      559.51      531.61     14.18 o 
   5   2   3      471.72      431.02     22.97 o 
   6   2   3      817.33      744.36     19.12 o 
   7   2   3      981.43      968.49     23.46 o 
   8   2   3        5.88       14.95      4.23 o 
  -9   3   3      828.05      868.51     36.60 o 
  -8   3   3       33.41       43.99      5.95 o 
  -7   3   3      639.96      665.46     20.89 o 
  -6   3   3     1298.32     1304.55     42.32 o 
  -5   3   3      339.98      328.02     11.60 o 
  -4   3   3      162.25      170.15      6.55 o 
  -3   3   3     5720.23     6110.11     97.33 o 
  -2   3   3     7678.75     8131.92    126.65 o 
  -1   3   3     4135.68     4349.43     68.21 o 
   0   3   3       92.68       86.04      4.84 o 
   1   3   3      374.32      344.99      9.56 o 
   2   3   3     1280.90     1187.25     21.80 o 
   3   3   3      384.54      378.49     11.68 o 
   4   3   3      380.12      342.05     19.90 o 
   5   3   3     2423.76     2364.69     40.52 o 
   6   3   3      448.88      439.54     14.54 o 
   7   3   3      305.76      327.66     16.68 o 
   8   3   3      171.42      189.75     13.30 o 
  -9   4   3       36.27       60.90     10.52 o 
  -8   4   3      737.84      759.36     44.23 o 
  -7   4   3      266.12      244.32     14.18 o 
  -6   4   3     1414.11     1432.80     33.53 o 
  -5   4   3      248.28      231.28     11.55 o 
  -4   4   3     1896.99     1974.00     40.02 o 
  -3   4   3     5790.05     5801.47     94.66 o 
  -2   4   3      263.45      223.09      8.88 o 
  -1   4   3       24.62       16.77      2.90 o 
   0   4   3     2944.05     3153.77     45.20 o 
   1   4   3     1601.05     1592.46     26.91 o 
   2   4   3      557.27      530.27     14.00 o 
   3   4   3       75.42       83.61      6.25 o 
   4   4   3     1518.73     1459.30     28.86 o 
   5   4   3      201.84      228.43     10.19 o 
   6   4   3       10.19       16.15      4.51 o 
   7   4   3       36.46       52.50      7.85 o 
  -9   5   3      214.45      212.27     19.37 o 
  -8   5   3     1248.67     1229.21     49.49 o 
  -7   5   3        1.76       13.13      4.39 o 
  -6   5   3       93.71      111.14     10.83 o 
  -5   5   3      502.97      475.15     17.08 o 
  -4   5   3     1337.58     1227.07     41.16 o 
  -3   5   3     1525.48     1513.57     33.26 o 
  -2   5   3      217.39      206.72      6.97 o 
  -1   5   3     1044.42     1052.91     20.65 o 
   0   5   3     3297.23     3300.75     48.51 o 
   1   5   3      887.36      888.74     31.48 o 
   2   5   3       80.63       88.55      6.32 o 
   3   5   3     1172.82     1141.58     29.88 o 
   4   5   3     1370.95     1350.21     28.34 o 
   5   5   3        0.16       12.85      3.98 o 
   6   5   3      116.32      132.88     22.75 o 
 -10   6   3      363.47      350.42     27.01 o 
  -9   6   3      623.17      641.01     36.69 o 
  -8   6   3      896.63      895.18     43.30 o 
  -7   6   3      288.01      278.44     22.07 o 
  -6   6   3      584.90      569.13     29.50 o 
  -5   6   3     1227.30     1248.25     31.87 o 
  -4   6   3      428.28      451.32     23.00 o 
  -3   6   3      171.39      172.46     10.04 o 
  -2   6   3     1142.28     1103.15     28.53 o 
  -1   6   3     3590.41     3615.47     67.35 o 
   0   6   3      371.96      346.78     18.76 o 
   1   6   3      296.52      288.94     12.67 o 
   2   6   3      646.79      653.20     20.84 o 
   3   6   3     1033.33     1061.74     24.47 o 
   4   6   3      153.57      170.23      9.31 o 
   5   6   3      223.86      218.36     13.79 o 
  -9   7   3      177.57      206.59     22.21 o 
  -8   7   3      147.06      120.17     17.09 o 
  -7   7   3     1136.41     1169.80     50.89 o 
  -6   7   3      414.05      439.49     28.12 o 
  -5   7   3      358.67      341.78     17.04 o 
  -4   7   3      356.68      351.97     17.79 o 
  -3   7   3     1490.82     1455.26     35.49 o 
  -2   7   3      722.21      698.64     22.62 o 
  -1   7   3       46.41       44.75      6.37 o 
   0   7   3      527.66      521.95     19.64 o 
   1   7   3      833.84      807.71     25.99 o 
   2   7   3      737.83      757.44     20.01 o 
   3   7   3       24.87       38.35      4.86 o 
   4   7   3      260.70      288.05     15.58 o 
  -8   8   3      588.77      593.10     36.50 o 
  -7   8   3      166.39      173.39     19.84 o 
  -6   8   3        8.13        8.52      5.96 o 
  -5   8   3      197.54      195.32     19.70 o 
  -4   8   3     1401.03     1295.83     35.32 o 
  -3   8   3      314.72      294.61     14.47 o 
  -2   8   3        9.29       17.03      3.86 o 
  -1   8   3       66.67       82.25     10.29 o 
   0   8   3      498.47      484.57     19.76 o 
   1   8   3      390.96      404.56     18.35 o 
   2   8   3       56.67       78.54      8.36 o 
  -7   9   3       44.55       64.39     12.99 o 
  -6   9   3      208.37      199.89     21.60 o 
  -5   9   3      461.11      508.54     32.45 o 
  -4   9   3       73.52       76.69     12.52 o 
  -3   9   3       13.21       19.80      5.77 o 
  -2   9   3       26.91       54.40      7.78 o 
  -1   9   3      153.56      179.85     12.18 o 
   0   9   3      633.22      667.18     26.21 o 
   1   9   3        1.02       15.51      6.61 o 
  -5  10   3      502.53      455.55     32.36 o 
  -4  10   3      116.90      110.77     17.09 o 
  -3  10   3      155.58      201.98     22.77 o 
  -2  10   3      528.61      563.25     31.89 o 
   3 -11   4      378.64      349.58     25.42 o 
   4 -11   4       62.58       80.64     13.55 o 
   5 -11   4       27.65       75.48     13.60 o 
  -2 -10   4      976.56     1039.83     34.83 o 
   0 -10   4        8.60       10.38      4.47 o 
   1 -10   4      282.41      235.32     16.39 o 
   2 -10   4      417.65      449.59     27.10 o 
   3 -10   4      379.50      363.22     24.68 o 
   4 -10   4       62.91       59.97     11.03 o 
   5 -10   4      387.91      380.40     27.89 o 
   6 -10   4      738.02      772.31     42.79 o 
   7 -10   4      312.78      295.38     27.33 o 
  -4  -9   4      490.26      480.62     16.46 o 
  -3  -9   4      535.90      575.40     26.04 o 
  -2  -9   4      704.63      754.72     19.36 o 
  -1  -9   4        8.89       18.11      6.05 o 
   0  -9   4      486.65      447.59     23.37 o 
   1  -9   4     1544.13     1509.03     35.55 o 
   2  -9   4      309.17      309.07     13.95 o 
   3  -9   4       18.64       23.30      4.96 o 
   4  -9   4      999.72     1009.54     44.19 o 
   5  -9   4      613.51      596.22     33.66 o 
   6  -9   4      138.08      141.59     17.74 o 
   7  -9   4       71.48       97.08     15.60 o 
   8  -9   4      468.62      483.35     33.34 o 
  -5  -8   4      271.39      286.31     15.68 o 
  -4  -8   4     1693.19     1606.02     32.27 o 
  -3  -8   4      499.44      507.59     15.34 o 
  -2  -8   4       43.38       56.62     10.73 o 
  -1  -8   4      525.06      576.58     22.00 o 
   0  -8   4      820.00      811.33     17.82 o 
   1  -8   4      665.02      639.13     19.63 o 
   2  -8   4        0.77        4.53      6.29 o 
   3  -8   4     3106.64     3156.76     74.57 o 
   4  -8   4     1620.13     1603.75     52.99 o 
   5  -8   4      223.30      254.20     12.80 o 
   6  -8   4      286.59      308.28     23.70 o 
   7  -8   4      363.82      336.17     25.24 o 
   8  -8   4      792.04      731.71     40.97 o 
   9  -8   4       68.35       74.54     12.66 o 
  -6  -7   4      321.31      318.76     16.89 o 
  -5  -7   4      827.76      785.29     20.85 o 
  -4  -7   4      182.65      192.56     15.22 o 
  -3  -7   4      856.04      839.75     19.64 o 
  -2  -7   4     1933.44     1929.30     79.95 o 
  -1  -7   4     1343.50     1321.00     24.13 o 
   0  -7   4      489.56      486.18     12.53 o 
   1  -7   4      308.19      305.96     12.34 o 
   2  -7   4      815.80      844.57     22.60 o 
   3  -7   4      516.45      529.54     17.38 o 
   4  -7   4       60.85       58.70      6.84 o 
   5  -7   4       77.58      101.93      8.80 o 
   6  -7   4     2053.41     2002.33     68.70 o 
   7  -7   4      575.16      537.24     34.39 o 
   8  -7   4      181.57      141.27     17.65 o 
   9  -7   4       76.99      120.50     16.81 o 
  -7  -6   4      464.97      473.07     21.44 o 
  -6  -6   4      655.61      631.88     23.95 o 
  -5  -6   4      119.76      119.11      7.66 o 
  -4  -6   4      140.61      146.47      7.79 o 
  -3  -6   4      141.23      134.03      9.22 o 
  -2  -6   4     1006.79      950.07     31.99 o 
  -1  -6   4       77.18       76.20      9.63 o 
   0  -6   4      291.05      285.55      8.66 o 
   1  -6   4     2894.14     3011.20     54.95 o 
   2  -6   4      618.72      619.64     14.35 o 
   3  -6   4      186.33      186.61      9.83 o 
   4  -6   4      132.54      142.39     13.22 o 
   5  -6   4      975.80      969.96     28.24 o 
   6  -6   4     1032.62      944.31     46.61 o 
   7  -6   4        7.03       15.13      9.61 o 
   8  -6   4      184.05      197.37     12.35 o 
   9  -6   4      396.79      395.54     28.22 o 
  -8  -5   4      552.26      521.10     22.51 o 
  -7  -5   4      452.30      468.68     20.34 o 
  -6  -5   4      100.80      109.88     13.04 o 
  -5  -5   4      139.93      144.41      8.27 o 
  -4  -5   4      392.14      383.02     12.19 o 
  -3  -5   4     2810.08     2798.03     52.45 o 
  -2  -5   4     1005.37     1019.88     24.10 o 
  -1  -5   4      453.55      468.29     10.85 o 
   0  -5   4      723.27      694.39     13.65 o 
   1  -5   4     2704.35     2747.74     38.04 o 
   2  -5   4      168.45      142.53      5.99 o 
   3  -5   4      344.34      341.86     36.36 o 
   4  -5   4     3106.87     3143.21     57.67 o 
   5  -5   4     2109.62     1999.07     42.32 o 
   6  -5   4       83.75       83.14      8.37 o 
   7  -5   4      203.72      205.62     16.25 o 
   8  -5   4      462.96      456.73     19.93 o 
   9  -5   4      495.31      449.66     34.62 o 
  -8  -4   4      766.42      780.02     27.85 o 
  -7  -4   4      422.75      392.84     17.85 o 
  -6  -4   4      275.64      333.47     21.56 o 
  -5  -4   4     4111.29     4032.41     98.55 o 
  -4  -4   4     1104.97     1066.29     20.94 o 
  -3  -4   4      507.36      488.01     24.98 o 
  -2  -4   4     1924.65     1896.91     49.48 o 
  -1  -4   4     1159.37     1020.91     22.02 o 
   0  -4   4     5152.78     5531.72     70.03 o 
   1  -4   4       94.18      122.27      4.47 o 
   2  -4   4     4684.45     5018.57     81.03 o 
   3  -4   4     2216.33     2149.32     43.19 o 
   4  -4   4     1957.13     2050.19     41.54 o 
   5  -4   4      136.24      135.83      9.96 o 
   6  -4   4      351.23      344.52     26.63 o 
   7  -4   4     2287.27     2160.82     49.04 o 
   8  -4   4      320.41      286.21     15.65 o 
   9  -4   4       22.54       30.44      6.53 o 
  10  -4   4      536.43      545.35     37.20 o 
  -9  -3   4      248.25      235.65     14.90 o 
  -8  -3   4      212.52      198.03     12.73 o 
  -7  -3   4      443.94      422.71     42.16 o 
  -6  -3   4     4453.38     4537.22     82.38 o 
  -5  -3   4     3452.21     3384.27     48.29 o 
  -4  -3   4       28.22       28.27      4.10 o 
  -3  -3   4     1206.66     1272.79     27.01 o 
  -2  -3   4     5820.64     6168.23     96.45 o 
  -1  -3   4      685.07      646.15     11.47 o 
   0  -3   4     1050.34     1069.20     16.49 o 
   1  -3   4     7362.09     7709.96     94.95 o 
   2  -3   4     8948.28     9831.42    172.28 o 
   3  -3   4       63.15       85.68     12.04 o 
   4  -3   4        1.11        3.94      2.58 o 
   5  -3   4     2169.57     2203.80     34.54 o 
   6  -3   4      736.25      686.19     22.33 o 
   7  -3   4      576.26      531.25     20.54 o 
   8  -3   4       36.78       38.94      6.96 o 
   9  -3   4      188.61      204.61     13.89 o 
  -9  -2   4        0.42       10.65      3.62 o 
  -8  -2   4      548.81      533.13     21.12 o 
  -7  -2   4     2599.51     2618.81     54.73 o 
  -6  -2   4      829.43      837.79     24.30 o 
  -5  -2   4       43.66       31.47      5.16 o 
  -4  -2   4      753.69      745.67     11.83 o 
  -3  -2   4     4276.26     4406.84     71.64 o 
  -2  -2   4     3948.17     4312.05     68.72 o 
  -1  -2   4     1436.76     1477.70     26.68 o 
   0  -2   4     4559.27     4582.75     57.44 o 
   1  -2   4       46.17       35.67      2.77 o 
   2  -2   4     1340.33     1413.80     25.69 o 
   3  -2   4     1389.10     1452.24     22.94 o 
   4  -2   4      777.10      695.05     14.48 o 
   5  -2   4     4685.05     4844.35     66.65 o 
   6  -2   4       12.27       11.27      3.34 o 
   7  -2   4        0.47        4.49      2.95 o 
   8  -2   4      148.63      159.84     12.17 o 
   9  -2   4      204.96      218.36     14.44 o 
 -10  -1   4       31.57       63.62     11.01 o 
  -9  -1   4      166.55      176.26     11.79 o 
  -8  -1   4     1446.46     1459.57     37.31 o 
  -7  -1   4      366.41      379.88     15.83 o 
  -6  -1   4       18.18       24.05      5.13 o 
  -5  -1   4     1618.32     1573.12     25.64 o 
  -4  -1   4     2771.90     2721.95     31.68 o 
  -3  -1   4    10830.18    12236.31    148.60 o 
  -2  -1   4      174.88      176.83      7.00 o 
  -1  -1   4     2759.66     2758.24     35.85 o 
   0  -1   4      998.48      926.35     23.28 o 
   1  -1   4     1333.39     1338.34     20.31 o 
   2  -1   4        0.14       -0.09      1.80 o 
   3  -1   4     3742.08     3788.43     80.17 o 
   4  -1   4     6561.52     6724.31     87.54 o 
   5  -1   4      851.10      915.14     21.98 o 
   6  -1   4      274.43      290.65     10.65 o 
   7  -1   4      519.37      508.94     18.04 o 
   8  -1   4      603.71      573.48     22.32 o 
   9  -1   4      117.73      144.50     11.64 o 
 -10   0   4      248.91      297.85     22.30 o 
  -9   0   4      772.32      800.63     26.12 o 
  -8   0   4      811.67      771.63     36.34 o 
  -7   0   4       90.10       85.43      8.80 o 
  -6   0   4      961.30     1010.62     22.18 o 
  -5   0   4     6118.94     6319.90    116.57 o 
  -4   0   4     5959.66     6891.39     71.61 o 
  -3   0   4      192.97      216.91     14.89 o 
  -2   0   4     8546.24     9026.31    183.25 o 
  -1   0   4     2449.94     2347.49     31.32 o 
   0   0   4      111.54      138.86      5.06 o 
   1   0   4       24.14       41.80      6.34 o 
   2   0   4     5887.80     5990.24     76.53 o 
   3   0   4     4589.32     4691.97     62.72 o 
   4   0   4      621.65      613.60     14.42 o 
   5   0   4      683.17      648.13     15.94 o 
   6   0   4      285.10      278.40     10.59 o 
   7   0   4     1388.45     1302.94     27.40 o 
   8   0   4      215.71      234.78     14.69 o 
   9   0   4       71.23      112.63     16.16 o 
 -10   1   4     1212.14     1190.57     48.61 o 
  -9   1   4      216.61      222.52     17.51 o 
  -8   1   4      143.41      141.31      9.38 o 
  -7   1   4      613.15      599.19     21.26 o 
  -6   1   4     3228.00     3468.56     50.05 o 
  -5   1   4      821.09      812.83     16.24 o 
  -4   1   4        1.66       -0.97      2.07 o 
  -3   1   4     4476.88     4566.36     73.84 o 
  -2   1   4     4001.92     3980.90     50.95 o 
  -1   1   4    14863.89    15706.75    328.81 o 
   0   1   4       96.23       83.97      6.40 o 
   1   1   4     3670.69     3645.18     49.18 o 
   2   1   4     2878.43     2886.66     41.14 o 
   3   1   4       24.51       36.75      4.00 o 
   4   1   4      295.10      289.05     10.10 o 
   5   1   4     1741.04     1657.62     37.46 o 
   6   1   4     2064.92     2017.88     36.38 o 
   7   1   4      545.17      531.89     22.46 o 
   8   1   4      318.96      305.81     13.86 o 
 -10   2   4      420.53      438.37     26.73 o 
  -9   2   4      108.64      127.25     13.36 o 
  -8   2   4      911.33      933.32     37.81 o 
  -7   2   4     3369.91     3434.38     91.59 o 
  -6   2   4      801.43      872.61     21.44 o 
  -5   2   4      452.54      475.97     11.65 o 
  -4   2   4     2280.73     2190.34     31.91 o 
  -3   2   4     3503.72     3569.20     64.21 o 
  -2   2   4      461.20      443.13     13.15 o 
  -1   2   4        0.62        2.20      2.20 o 
   0   2   4    10634.95    11367.58    141.47 o 
   1   2   4     3140.69     3166.83     56.34 o 
   2   2   4      612.05      607.82     13.88 o 
   3   2   4      476.25      456.69     12.57 o 
   4   2   4     1453.67     1491.34     27.92 o 
   5   2   4      913.34      905.69     26.85 o 
   6   2   4        2.49        9.41      3.30 o 
   7   2   4      187.69      193.46      9.91 o 
   8   2   4      863.73      859.45     29.37 o 
 -10   3   4       43.96       65.00     10.15 o 
  -9   3   4      937.94      991.05     40.88 o 
  -8   3   4     1221.72     1272.54     32.59 o 
  -7   3   4        2.56        8.86      3.73 o 
  -6   3   4      437.11      428.57     16.04 o 
  -5   3   4     2118.53     2166.66     44.56 o 
  -4   3   4     3883.52     4235.02    103.09 o 
  -3   3   4       45.01       33.88      7.80 o 
  -2   3   4     1605.55     1648.99     33.55 o 
  -1   3   4      479.87      412.68      9.47 o 
   0   3   4      561.03      523.39     12.37 o 
   1   3   4       87.50       88.91      6.65 o 
   2   3   4      418.26      360.17     10.96 o 
   3   3   4     1771.72     1797.24     31.43 o 
   4   3   4     1273.84     1254.17     25.55 o 
   5   3   4        3.16       10.01      3.76 o 
   6   3   4       38.48       50.40      6.32 o 
   7   3   4      247.19      260.70     14.86 o 
  -9   4   4      558.27      600.27     30.13 o 
  -8   4   4      157.44      174.94     11.55 o 
  -7   4   4        5.67       11.63      7.31 o 
  -6   4   4     1141.84     1143.34     57.64 o 
  -5   4   4     2467.30     2616.16     51.74 o 
  -4   4   4        0.50       -0.34      3.13 o 
  -3   4   4     2128.28     2228.38     43.77 o 
  -2   4   4      897.20      838.19     14.97 o 
  -1   4   4      585.88      542.16     12.23 o 
   0   4   4      675.30      682.87     15.21 o 
   1   4   4     1357.20     1400.23     38.74 o 
   2   4   4      988.42      917.80     20.02 o 
   3   4   4      187.50      192.26      8.90 o 
   4   4   4       23.66       23.85      4.15 o 
   5   4   4      147.37      158.25      8.78 o 
   6   4   4      144.78      167.05     13.74 o 
   7   4   4      408.17      414.25     27.68 o 
  -9   5   4       76.40       90.93     13.83 o 
  -8   5   4      196.00      193.15     12.30 o 
  -7   5   4     1532.19     1556.55     72.84 o 
  -6   5   4     1510.19     1540.82     37.10 o 
  -5   5   4      427.59      427.92     16.69 o 
  -4   5   4      123.62      132.49      8.92 o 
  -3   5   4      995.16      921.82     27.47 o 
  -2   5   4      868.26      814.97     23.14 o 
  -1   5   4      109.64       96.88      7.32 o 
   0   5   4      856.96      849.28     18.59 o 
   1   5   4     2210.10     2265.68     47.37 o 
   2   5   4      567.90      568.28     15.79 o 
   3   5   4      234.61      241.85     10.53 o 
   4   5   4      174.04      169.71      8.93 o 
   5   5   4      649.93      642.32     19.12 o 
   6   5   4      106.93      130.00     11.64 o 
  -9   6   4      157.91      149.93     18.30 o 
  -8   6   4     1859.19     1654.92     62.53 o 
  -7   6   4     2401.33     2464.41     53.92 o 
  -6   6   4       29.55       29.81      5.63 o 
  -5   6   4      159.58      157.19     13.13 o 
  -4   6   4     2025.89     1918.07     42.04 o 
  -3   6   4     1231.19     1165.62     30.03 o 
  -2   6   4       38.42       33.80      5.73 o 
  -1   6   4     1482.09     1477.67     35.87 o 
   0   6   4     3267.18     3332.49     65.34 o 
   1   6   4       86.53       91.55     12.13 o 
   2   6   4        3.05        9.41      3.64 o 
   3   6   4      385.95      393.21     24.05 o 
   4   6   4      778.15      769.59     21.31 o 
   5   6   4      501.62      550.47     23.36 o 
  -9   7   4      847.19      853.84     45.21 o 
  -8   7   4      978.21      931.50     45.63 o 
  -7   7   4        0.06        4.52      6.98 o 
  -6   7   4     1339.29     1294.36     35.18 o 
  -5   7   4     1044.87     1003.73     29.57 o 
  -4   7   4     1413.68     1298.81     33.48 o 
  -3   7   4      127.82      134.45      9.81 o 
  -2   7   4      639.36      605.00     21.59 o 
  -1   7   4      960.34      924.32     27.86 o 
   0   7   4        7.76       14.56      5.38 o 
   1   7   4      355.68      359.67     17.06 o 
   2   7   4      403.74      407.52     18.72 o 
   3   7   4      606.71      615.26     31.80 o 
   4   7   4      111.61      140.69     11.26 o 
  -8   8   4        0.98       10.66      6.89 o 
  -7   8   4      391.06      411.41     29.10 o 
  -6   8   4      700.35      671.92     37.39 o 
  -5   8   4      549.10      526.54     21.19 o 
  -4   8   4       47.51       60.33      7.08 o 
  -3   8   4      717.90      722.88     24.63 o 
  -2   8   4      495.13      490.43     20.08 o 
  -1   8   4      192.37      190.96     12.13 o 
   0   8   4       13.20       24.57      4.77 o 
   1   8   4      389.04      405.91     19.15 o 
   2   8   4      723.88      749.41     27.92 o 
  -7   9   4      651.25      662.38     39.02 o 
  -6   9   4      518.02      460.40     31.66 o 
  -5   9   4       74.60      101.18     15.04 o 
  -4   9   4      213.06      220.51     20.77 o 
  -3   9   4      485.74      487.72     20.59 o 
  -2   9   4      101.90      121.37     14.36 o 
  -1   9   4       35.60       50.61      6.98 o 
   0   9   4      500.37      546.00     23.25 o 
   0 -11   5      395.07      384.13     23.51 o 
   3 -11   5       21.81       31.34      9.08 o 
   4 -11   5      248.57      232.71     21.46 o 
   5 -11   5      614.58      625.50     38.13 o 
  -2 -10   5        8.73       12.57      7.45 o 
  -1 -10   5      439.07      450.62     25.56 o 
   0 -10   5      575.93      540.25     27.38 o 
   1 -10   5      318.79      331.79     20.63 o 
   2 -10   5        3.16        9.90      3.36 o 
   3 -10   5      597.32      576.89     32.08 o 
   4 -10   5      705.84      622.90     34.87 o 
   5 -10   5      261.81      252.69     22.16 o 
   6 -10   5      112.27      118.92     17.18 o 
   7 -10   5      288.28      256.65     26.07 o 
  -4  -9   5      169.05      200.25     14.99 o 
  -3  -9   5       20.52       31.95      4.18 o 
  -2  -9   5      632.16      571.96     29.15 o 
  -1  -9   5     1344.76     1335.05     47.12 o 
   0  -9   5      467.71      449.73     23.89 o 
   1  -9   5      296.66      276.28     13.12 o 
   2  -9   5     1633.95     1601.27     37.44 o 
   3  -9   5      813.60      820.18     41.93 o 
   4  -9   5       82.12       85.00      8.07 o 
   5  -9   5      173.99      163.66     17.60 o 
   6  -9   5      811.36      805.09     41.39 o 
   7  -9   5      436.98      410.20     29.24 o 
   8  -9   5       20.60       10.94      9.13 o 
  -5  -8   5      131.10      164.36     13.79 o 
  -4  -8   5       76.01       89.15      7.02 o 
  -3  -8   5      739.58      709.13     31.71 o 
  -2  -8   5      595.53      638.90     28.40 o 
  -1  -8   5      151.76      141.25      9.34 o 
   0  -8   5      558.04      507.90     33.76 o 
   1  -8   5     1330.20     1314.38     31.04 o 
   2  -8   5     2452.97     2363.10     47.73 o 
   3  -8   5      112.01      128.41     13.92 o 
   4  -8   5      225.24      222.24     12.06 o 
   5  -8   5     1397.42     1338.96     33.94 o 
   6  -8   5      485.35      472.61     22.00 o 
   7  -8   5       10.66       25.10      8.24 o 
   8  -8   5      188.51      163.06     19.46 o 
  -6  -7   5       29.78       48.26      7.12 o 
  -5  -7   5       33.69       46.77      9.25 o 
  -4  -7   5      670.92      652.94     17.85 o 
  -3  -7   5     1673.53     1579.93     48.63 o 
  -2  -7   5        0.38        1.74      3.36 o 
  -1  -7   5      995.30     1003.00     26.80 o 
   0  -7   5     2073.40     2002.32     31.97 o 
   1  -7   5      276.34      271.00     11.75 o 
   2  -7   5      808.04      783.31     21.85 o 
   3  -7   5     1583.61     1540.13     34.69 o 
   4  -7   5     1350.76     1374.05     33.12 o 
   5  -7   5     1560.36     1455.37     57.69 o 
   6  -7   5       47.23       51.57      6.65 o 
   7  -7   5      431.60      410.95     24.07 o 
   8  -7   5      293.99      277.49     15.25 o 
   9  -7   5      484.00      508.49     33.29 o 
  -7  -6   5      175.85      188.36     12.93 o 
  -6  -6   5        5.06       18.47      3.42 o 
  -5  -6   5      526.24      477.64     15.07 o 
  -4  -6   5      529.36      506.69     20.91 o 
  -3  -6   5      267.05      240.98     11.83 o 
  -2  -6   5      837.78      782.70     21.25 o 
  -1  -6   5     2928.01     2947.10     45.91 o 
   0  -6   5     1644.80     1589.61     25.69 o 
   1  -6   5      108.96      133.78      5.63 o 
   2  -6   5      727.31      743.57     20.19 o 
   3  -6   5     2170.08     2142.09     59.23 o 
   4  -6   5      900.50      888.77     32.94 o 
   5  -6   5       96.98       71.41     13.11 o 
   6  -6   5     1032.92      920.66     51.73 o 
   7  -6   5     1105.33     1003.43     29.77 o 
   8  -6   5      180.98      153.40     20.84 o 
   9  -6   5       13.76       33.73      5.91 o 
  -8  -5   5       45.41       66.22      8.24 o 
  -7  -5   5      115.86      114.19     10.19 o 
  -6  -5   5     1014.53      929.24     22.10 o 
  -5  -5   5     1696.97     1587.90     29.90 o 
  -4  -5   5     1258.91     1265.91     43.63 o 
  -3  -5   5       10.18       13.86      4.46 o 
  -2  -5   5     3816.92     4059.95     69.18 o 
  -1  -5   5     1713.38     1783.89     27.23 o 
   0  -5   5       23.81       33.84      3.93 o 
   1  -5   5     2458.89     2312.53     42.32 o 
   2  -5   5    11159.04    11587.43    320.88 o 
   3  -5   5     3451.96     3314.85    196.98 o 
   4  -5   5       19.60       20.21      5.08 o 
   5  -5   5     1398.43     1247.05     44.07 o 
   6  -5   5     1072.00     1038.79     29.36 o 
   7  -5   5      238.09      231.13     17.44 o 
   8  -5   5      205.56      217.19     13.61 o 
   9  -5   5      585.23      532.68     25.79 o 
  -8  -4   5      373.18      374.97     27.21 o 
  -7  -4   5      586.37      565.53     24.07 o 
  -6  -4   5     2405.78     2325.40     38.96 o 
  -5  -4   5       59.00       59.13      5.50 o 
  -4  -4   5      357.15      344.57     13.51 o 
  -3  -4   5     3702.92     3630.41     63.07 o 
  -2  -4   5      971.56      931.26     15.77 o 
  -1  -4   5      238.24      266.12      7.14 o 
   0  -4   5     1713.43     1649.52     24.51 o 
   1  -4   5     5722.81     5771.46     72.96 o 
   2  -4   5     2519.41     2565.15     46.38 o 
   3  -4   5      603.35      567.76     17.05 o 
   4  -4   5     1388.14     1322.86     31.03 o 
   5  -4   5     2184.82     2102.93     44.66 o 
   6  -4   5     1503.17     1367.98     78.80 o 
   7  -4   5      103.70      128.71     11.04 o 
   8  -4   5      843.31      850.99     28.92 o 
   9  -4   5      527.50      521.00     22.88 o 
  -9  -3   5      250.63      255.98     15.27 o 
  -8  -3   5      512.11      486.47     20.43 o 
  -7  -3   5      837.55      783.17     25.36 o 
  -6  -3   5      729.89      664.73     16.80 o 
  -5  -3   5     2490.83     2396.36     37.29 o 
  -4  -3   5      811.86      788.45     20.76 o 
  -3  -3   5     2150.02     2220.01     41.36 o 
  -2  -3   5       38.84       46.24      5.12 o 
  -1  -3   5      227.11      200.82      7.56 o 
   0  -3   5     9211.71     9648.01    117.85 o 
   1  -3   5     3522.73     3638.75     47.60 o 
   2  -3   5      110.83      113.13      7.63 o 
   3  -3   5     3276.73     3610.06     49.34 o 
   4  -3   5     2198.49     2176.38     33.07 o 
   5  -3   5     1559.65     1573.39     28.39 o 
   6  -3   5        0.37        1.69      5.17 o 
   7  -3   5     1550.70     1504.46     58.67 o 
   8  -3   5     1031.70     1017.54     31.80 o 
   9  -3   5      150.79      179.96     13.55 o 
  -9  -2   5      474.21      461.63     20.24 o 
  -8  -2   5      369.60      378.25     17.25 o 
  -7  -2   5        5.14        6.48      3.22 o 
  -6  -2   5      237.62      187.89     14.88 o 
  -5  -2   5     3016.54     3027.94     43.10 o 
  -4  -2   5      992.87      932.84     22.28 o 
  -3  -2   5      208.23      190.33     20.77 o 
  -2  -2   5     4451.43     4766.97     87.30 o 
  -1  -2   5     5226.61     5184.85     65.14 o 
   0  -2   5     1297.06     1202.41     18.34 o 
   1  -2   5       53.14       53.25      3.56 o 
   2  -2   5     5336.30     5611.60     94.78 o 
   3  -2   5     4536.08     4615.89     61.53 o 
   4  -2   5      588.83      570.56     13.16 o 
   5  -2   5      496.21      485.02     15.42 o 
   6  -2   5     1466.73     1453.38     27.47 o 
   7  -2   5      770.50      749.78     29.59 o 
   8  -2   5      185.67      215.15     14.05 o 
   9  -2   5      106.30      142.78     12.10 o 
 -10  -1   5      772.85      846.62     41.53 o 
  -9  -1   5      134.04      162.55     11.82 o 
  -8  -1   5       32.86       40.56      6.01 o 
  -7  -1   5      475.22      446.15     17.30 o 
  -6  -1   5     1249.58     1231.12     37.88 o 
  -5  -1   5      808.25      829.93     16.68 o 
  -4  -1   5      671.87      661.15     10.89 o 
  -3  -1   5      722.25      663.21     11.88 o 
  -2  -1   5     4455.42     4390.78     98.20 o 
  -1  -1   5     1542.01     1435.02     21.72 o 
   0  -1   5       13.37       13.67      2.50 o 
   1  -1   5     3624.01     3594.14     48.04 o 
   2  -1   5     4323.21     4255.91     56.73 o 
   3  -1   5      678.89      672.33     14.07 o 
   4  -1   5       14.32        8.25      3.04 o 
   5  -1   5     2417.55     2361.47     38.56 o 
   6  -1   5     1005.24     1023.75     28.04 o 
   7  -1   5       33.01       38.77      7.19 o 
   8  -1   5      440.53      428.69     21.51 o 
   9  -1   5      447.13      457.43     24.05 o 
 -10   0   5      412.40      494.85     29.80 o 
  -9   0   5        1.47        7.22      4.05 o 
  -8   0   5      715.87      666.08     24.00 o 
  -7   0   5     1110.08     1085.82     29.43 o 
  -6   0   5      735.86      728.25     21.02 o 
  -5   0   5      537.87      500.59     12.09 o 
  -4   0   5     2308.07     2338.93     27.71 o 
  -3   0   5     2959.94     2907.57     39.04 o 
  -2   0   5     1169.39     1098.15     17.15 o 
  -1   0   5      962.66      947.16     15.53 o 
   0   0   5     3639.19     3618.46     48.29 o 
   1   0   5     2281.66     2202.31     43.12 o 
   2   0   5      231.88      215.02      9.67 o 
   3   0   5       10.23        9.32      2.81 o 
   4   0   5     1776.55     1770.23     29.99 o 
   5   0   5     1256.09     1253.73     24.75 o 
   6   0   5        2.92       13.08      5.07 o 
   7   0   5      116.71      118.95      7.54 o 
   8   0   5      668.50      690.11     19.82 o 
 -10   1   5        0.37        8.61      5.49 o 
  -9   1   5      802.59      887.97     39.34 o 
  -8   1   5     1865.59     1830.88     60.16 o 
  -7   1   5     1026.36     1003.39     26.33 o 
  -6   1   5      228.98      222.52      8.70 o 
  -5   1   5      985.64      943.22     26.31 o 
  -4   1   5     1469.08     1495.15     23.67 o 
  -3   1   5      892.70      889.35     15.00 o 
  -2   1   5     2210.79     2285.08     31.69 o 
  -1   1   5     8080.74     8137.03    101.19 o 
   0   1   5    11978.59    12914.22    158.00 o 
   1   1   5        0.39       -0.35      2.75 o 
   2   1   5       41.33       30.58      3.71 o 
   3   1   5      991.05      938.19     19.13 o 
   4   1   5     1257.38     1229.44     24.01 o 
   5   1   5       79.25       95.19     12.34 o 
   6   1   5      637.07      605.48     17.15 o 
   7   1   5      855.70      810.37     24.70 o 
   8   1   5      380.54      425.72     20.71 o 
 -10   2   5      774.09      751.22     37.06 o 
  -9   2   5     1241.48     1319.17     50.19 o 
  -8   2   5      878.90      859.38     36.78 o 
  -7   2   5      161.00      143.55     20.18 o 
  -6   2   5     2374.28     2381.94     57.76 o 
  -5   2   5     1127.51     1070.20     41.81 o 
  -4   2   5      183.52      148.80      5.11 o 
  -3   2   5     1288.78     1315.05     27.89 o 
  -2   2   5     8366.66     8847.91    137.74 o 
  -1   2   5     5329.33     5654.36     72.95 o 
   0   2   5     1079.45     1152.16     20.21 o 
   1   2   5     5532.43     6165.06     85.39 o 
   2   2   5     2018.37     1975.37     38.33 o 
   3   2   5     1868.88     1900.67     32.31 o 
   4   2   5        5.90        7.04      3.14 o 
   5   2   5      961.40      925.96     21.89 o 
   6   2   5      800.13      813.77     21.22 o 
   7   2   5      111.04      145.35      9.07 o 
   8   2   5       31.36       43.20      6.67 o 
 -10   3   5      715.97      840.76     39.02 o 
  -9   3   5      147.24      159.10     14.85 o 
  -8   3   5      345.66      380.17     23.05 o 
  -7   3   5     1912.66     1937.36     60.67 o 
  -6   3   5      632.58      669.01     20.88 o 
  -5   3   5      472.67      462.90     16.46 o 
  -4   3   5      531.52      548.54     31.64 o 
  -3   3   5     3380.37     3366.20     82.41 o 
  -2   3   5      852.37      829.49     21.62 o 
  -1   3   5      855.31      915.08     22.86 o 
   0   3   5      311.26      306.98      9.49 o 
   1   3   5     3491.95     3547.06     51.55 o 
   2   3   5     2393.71     2456.53     39.02 o 
   3   3   5      264.86      273.31     10.53 o 
   4   3   5      832.51      870.04     20.70 o 
   5   3   5      704.36      669.64     18.47 o 
   6   3   5        1.04        9.86      4.32 o 
   7   3   5       12.23       19.92      5.07 o 
  -9   4   5       28.53       43.63      8.19 o 
  -8   4   5      605.65      652.37     26.54 o 
  -7   4   5     1110.31     1114.97     31.66 o 
  -6   4   5      722.52      759.07     32.57 o 
  -5   4   5      127.61      133.78      9.66 o 
  -4   4   5     2767.66     2793.00     53.20 o 
  -3   4   5     1752.31     1757.56     37.63 o 
  -2   4   5       19.26       21.02      4.68 o 
  -1   4   5      529.30      512.23     12.25 o 
   0   4   5     2934.22     2944.21     57.18 o 
   1   4   5     3553.47     3483.50     52.20 o 
   2   4   5       84.16       79.75     14.48 o 
   3   4   5      594.90      595.15     17.08 o 
   4   4   5     1403.47     1429.83     29.89 o 
   5   4   5      144.83      169.07      9.19 o 
   6   4   5        1.98        8.08      3.39 o 
  -9   5   5      490.83      464.49     29.29 o 
  -8   5   5      927.53     1007.20     88.12 o 
  -7   5   5      181.86      194.09     12.21 o 
  -6   5   5      115.46      116.13      9.43 o 
  -5   5   5     1376.43     1351.78     33.95 o 
  -4   5   5     1237.14     1110.11     43.51 o 
  -3   5   5       26.43       35.56      5.68 o 
  -2   5   5     1797.49     1796.32     40.04 o 
  -1   5   5     1684.97     1699.69     38.88 o 
   0   5   5     1522.35     1545.24     28.47 o 
   1   5   5        3.37        7.87      4.15 o 
   2   5   5     1316.17     1251.27     26.78 o 
   3   5   5      677.05      667.11     18.46 o 
   4   5   5      484.33      521.90     16.74 o 
   5   5   5      176.42      168.65      9.54 o 
  -9   6   5      319.00      308.84     25.05 o 
  -8   6   5       20.53       30.31      9.08 o 
  -7   6   5      845.27      885.48     28.25 o 
  -6   6   5      446.69      437.04     18.40 o 
  -5   6   5      447.26      394.95     17.07 o 
  -4   6   5      245.54      226.12     12.03 o 
  -3   6   5      717.61      686.01     25.28 o 
  -2   6   5     1190.24     1160.33     31.28 o 
  -1   6   5      602.98      569.98     20.70 o 
   0   6   5       27.81       34.56      5.96 o 
   1   6   5      331.23      328.55     18.81 o 
   2   6   5     1219.21     1189.74     27.20 o 
   3   6   5      255.81      266.99     11.99 o 
   4   6   5        4.94        8.97      6.96 o 
  -9   7   5        2.23       10.90      6.84 o 
  -8   7   5      211.21      224.29     21.28 o 
  -7   7   5     1079.65     1114.86     49.68 o 
  -6   7   5      212.49      228.13     15.81 o 
  -5   7   5        4.55       14.66      4.01 o 
  -4   7   5      610.61      606.05     21.60 o 
  -3   7   5      772.43      728.27     24.36 o 
  -2   7   5      143.82      146.56     10.94 o 
  -1   7   5        3.11        5.03      2.65 o 
   0   7   5      819.42      821.49     28.82 o 
   1   7   5      472.64      507.03     25.63 o 
   2   7   5      218.58      243.41     14.84 o 
   3   7   5       43.60       61.19      8.25 o 
  -8   8   5      436.27      494.43     33.62 o 
  -7   8   5      112.44      150.11     17.88 o 
  -6   8   5       19.43       28.26      8.80 o 
  -5   8   5      529.12      525.95     36.34 o 
  -4   8   5      945.02      917.30     28.94 o 
  -3   8   5      217.16      204.21     12.53 o 
  -2   8   5        1.08       13.42      3.52 o 
  -1   8   5      478.90      486.88     21.03 o 
   0   8   5      384.05      402.57     25.59 o 
   1   8   5      173.38      207.09     17.27 o 
   2   8   5      187.92      200.36     14.31 o 
  -6   9   5      487.79      467.38     31.75 o 
  -5   9   5      270.98      297.71     25.10 o 
  -4   9   5       11.65       18.90      4.53 o 
  -3   9   5      200.69      217.72     14.76 o 
  -2   9   5      248.99      279.84     15.69 o 
  -1   9   5     1103.27     1082.70     35.24 o 
   0 -11   6      142.10      198.26     16.95 o 
   1 -11   6      105.87      122.74     13.13 o 
   4 -11   6       52.25       57.18     11.69 o 
   5 -11   6      280.41      300.51     25.38 o 
  -2 -10   6      285.71      281.46     20.63 o 
  -1 -10   6       25.08       28.22      7.54 o 
   0 -10   6       49.52       50.89      8.99 o 
   1 -10   6      425.78      434.65     24.49 o 
   2 -10   6      804.45      886.85     36.64 o 
   3 -10   6        1.89       11.88      3.86 o 
   4 -10   6       48.59       51.64     10.38 o 
   5 -10   6      525.72      539.92     33.20 o 
   6 -10   6      212.31      228.48     21.60 o 
   7 -10   6      165.19      202.40     23.56 o 
  -4  -9   6      479.69      498.44     16.93 o 
  -3  -9   6      484.89      492.29     25.89 o 
  -2  -9   6       27.54       31.62      7.82 o 
  -1  -9   6      238.54      244.40     17.97 o 
   0  -9   6     1251.81     1186.33     43.67 o 
   1  -9   6     1508.17     1463.46     49.31 o 
   2  -9   6        7.43       15.01      7.85 o 
   3  -9   6      391.02      394.87     19.46 o 
   4  -9   6      388.33      392.86     22.70 o 
   5  -9   6      312.69      369.84     16.48 o 
   6  -9   6       38.20       44.19     10.06 o 
   7  -9   6      408.75      452.02     31.57 o 
   8  -9   6      653.12      670.11     40.37 o 
  -5  -8   6      915.12      941.17     24.27 o 
  -4  -8   6      136.73      149.19      9.69 o 
  -3  -8   6       18.03       20.25      5.01 o 
  -2  -8   6      124.60      155.78      9.75 o 
  -1  -8   6      945.60      887.50     35.81 o 
   0  -8   6      912.52      862.03     34.27 o 
   1  -8   6      103.28      123.34      8.79 o 
   2  -8   6      842.52      836.68     23.97 o 
   3  -8   6      911.14      889.58     25.26 o 
   4  -8   6      870.92      852.79     25.38 o 
   5  -8   6       71.61       83.21     22.28 o 
   6  -8   6      342.50      370.34     16.92 o 
   7  -8   6      981.40      943.03     43.49 o 
   8  -8   6      100.90      105.00     15.60 o 
  -6  -7   6      251.88      241.75     11.23 o 
  -5  -7   6      409.47      409.19     14.55 o 
  -4  -7   6       84.34       81.00      6.45 o 
  -3  -7   6      458.98      416.37     16.26 o 
  -2  -7   6     1594.34     1538.87     50.12 o 
  -1  -7   6     1104.14     1123.44     28.10 o 
   0  -7   6       69.37       71.55      6.66 o 
   1  -7   6        7.62        3.79      3.38 o 
   2  -7   6     2642.04     2624.51     50.67 o 
   3  -7   6     1430.88     1355.13    102.50 o 
   4  -7   6        0.04        4.63      3.70 o 
   5  -7   6     1360.56     1288.32     33.22 o 
   6  -7   6     1496.27     1410.38     36.26 o 
   7  -7   6      262.43      267.87     34.20 o 
   8  -7   6        0.22        9.79      3.67 o 
   9  -7   6      356.59      330.86     26.26 o 
  -7  -6   6      722.76      704.90     26.61 o 
  -6  -6   6      558.37      511.52     16.52 o 
  -5  -6   6        1.85        4.08      2.64 o 
  -4  -6   6     1094.66     1086.15     28.75 o 
  -3  -6   6     1487.53     1392.04     32.40 o 
  -2  -6   6      725.27      694.34     19.86 o 
  -1  -6   6       37.70       32.24      3.85 o 
   0  -6   6     2157.96     2115.49     32.08 o 
   1  -6   6      807.15      818.00     31.89 o 
   2  -6   6     1171.11     1163.77     54.71 o 
   3  -6   6      574.81      542.07     21.02 o 
   4  -6   6      242.61      237.87     12.26 o 
   5  -6   6     1402.92     1323.23     33.23 o 
   6  -6   6      397.10      375.78     18.74 o 
   7  -6   6       75.49       81.74      8.49 o 
   8  -6   6      511.40      469.43     20.72 o 
   9  -6   6      382.63      362.81     44.00 o 
  -8  -5   6      453.04      417.52     22.77 o 
  -7  -5   6      238.78      241.11     14.21 o 
  -6  -5   6       16.35       22.21      4.59 o 
  -5  -5   6     1612.61     1526.16     29.07 o 
  -4  -5   6      653.61      656.73     20.21 o 
  -3  -5   6      579.09      558.39     17.45 o 
  -2  -5   6       67.53       50.31      5.88 o 
  -1  -5   6     1883.07     1932.17     29.12 o 
   0  -5   6     2191.87     2235.29     32.52 o 
   1  -5   6      129.58      125.15      6.78 o 
   2  -5   6      203.44      191.24      9.81 o 
   3  -5   6     1101.71     1175.90     43.26 o 
   4  -5   6      681.20      639.27     31.73 o 
   5  -5   6      696.01      673.02     21.84 o 
   6  -5   6      117.50      115.47     10.18 o 
   7  -5   6      680.60      678.02     30.24 o 
   8  -5   6      515.02      488.69     31.48 o 
   9  -5   6       72.46       94.83     17.16 o 
  -8  -4   6      244.20      220.81     13.58 o 
  -7  -4   6      229.75      208.71     12.92 o 
  -6  -4   6     1494.47     1449.31     28.33 o 
  -5  -4   6     1293.93     1230.82     36.69 o 
  -4  -4   6       69.06       60.09      6.38 o 
  -3  -4   6      208.49      215.29     10.11 o 
  -2  -4   6     2196.76     2191.20     40.97 o 
  -1  -4   6     2573.06     2591.81     36.13 o 
   0  -4   6      175.57      168.63      8.57 o 
   1  -4   6      148.76      130.20      5.18 o 
   2  -4   6      378.09      360.22     12.94 o 
   3  -4   6     1825.31     1832.89     38.01 o 
   4  -4   6      392.05      371.25     15.97 o 
   5  -4   6       79.62       72.57      8.07 o 
   6  -4   6     1146.63     1131.92     31.66 o 
   7  -4   6      832.41      806.87     38.46 o 
   8  -4   6       87.71       76.35      9.31 o 
   9  -4   6        7.38       20.06      5.39 o 
  -9  -3   6      465.65      462.54     20.98 o 
  -8  -3   6       13.44       24.55      9.80 o 
  -7  -3   6      498.20      536.66     20.48 o 
  -6  -3   6     1763.35     1750.12     44.06 o 
  -5  -3   6      277.81      259.64      9.72 o 
  -4  -3   6      916.05      909.52     23.03 o 
  -3  -3   6     3076.25     3220.83     56.42 o 
  -2  -3   6     6187.95     6177.61     97.52 o 
  -1  -3   6     1344.63     1294.16     20.08 o 
   0  -3   6        9.44       15.15      2.66 o 
   1  -3   6      865.28      845.15     16.39 o 
   2  -3   6     1984.87     2025.03     29.95 o 
   3  -3   6      159.96      138.60      5.95 o 
   4  -3   6      710.72      682.36     20.90 o 
   5  -3   6     1886.54     1831.02     41.72 o 
   6  -3   6     1411.37     1320.03     48.89 o 
   7  -3   6      514.70      496.84     33.43 o 
   8  -3   6      195.38      187.51     13.40 o 
   9  -3   6      613.55      620.35     25.46 o 
  -9  -2   6       79.68       99.35     15.18 o 
  -8  -2   6      591.82      586.17     22.03 o 
  -7  -2   6      990.10      911.93     26.96 o 
  -6  -2   6      366.09      342.74     11.25 o 
  -5  -2   6      211.22      196.64      8.22 o 
  -4  -2   6     8109.17     8561.10    133.73 o 
  -3  -2   6     6336.13     6704.71    105.59 o 
  -2  -2   6      626.14      613.97     11.22 o 
  -1  -2   6     3133.48     3254.36     43.29 o 
   0  -2   6     2936.53     2798.29     83.23 o 
   1  -2   6     3062.90     3062.66     42.19 o 
   2  -2   6      848.03      868.09     16.58 o 
   3  -2   6     4914.23     5220.63     69.91 o 
   4  -2   6     2554.43     2490.38     38.12 o 
   5  -2   6      629.03      604.81     14.98 o 
   6  -2   6      182.82      166.66     20.95 o 
   7  -2   6        5.64        2.53      6.31 o 
   8  -2   6     1311.94     1236.79     36.47 o 
   9  -2   6      331.55      347.50     20.53 o 
  -9  -1   6      832.67      857.61     36.62 o 
  -8  -1   6      621.70      608.81     26.35 o 
  -7  -1   6       46.00       48.21      6.24 o 
  -6  -1   6      176.72      172.05     11.80 o 
  -5  -1   6     2584.78     2742.12     38.98 o 
  -4  -1   6     2525.67     2373.45     41.30 o 
  -3  -1   6       28.05       40.83      2.98 o 
  -2  -1   6     1371.55     1321.08     20.31 o 
  -1  -1   6     3850.94     3810.05     50.03 o 
   0  -1   6     3657.58     3545.58     47.63 o 
   1  -1   6     1023.95     1040.91     18.56 o 
   2  -1   6      825.02      798.27     16.04 o 
   3  -1   6     1619.39     1549.01     33.34 o 
   4  -1   6      227.70      193.70      8.04 o 
   5  -1   6        1.52        6.70      2.78 o 
   6  -1   6     1378.83     1357.12     27.14 o 
   7  -1   6      585.95      535.82     21.50 o 
   8  -1   6      736.78      747.31     27.20 o 
   9  -1   6       31.44       35.97     10.31 o 
 -10   0   6      493.25      502.86     30.64 o 
  -9   0   6      912.74      904.87     40.97 o 
  -8   0   6      158.61      161.52     15.04 o 
  -7   0   6      183.55      199.93     10.92 o 
  -6   0   6     1562.32     1596.19     64.28 o 
  -5   0   6     2069.21     2065.55     26.18 o 
  -4   0   6      166.34      179.84      8.41 o 
  -3   0   6      851.38      786.10     14.07 o 
  -2   0   6     4173.54     4216.70     60.75 o 
  -1   0   6     3360.69     3235.28     46.47 o 
   0   0   6      875.47      927.35     22.48 o 
   1   0   6     1182.69     1091.33     19.81 o 
   2   0   6     2418.53     2434.99     42.54 o 
   3   0   6     1221.49     1201.10     22.35 o 
   4   0   6      230.94      218.82      9.57 o 
   5   0   6      895.77      841.76     27.80 o 
   6   0   6     1101.93     1048.62     23.52 o 
   7   0   6      208.83      214.32     10.17 o 
   8   0   6        0.86       16.80      4.46 o 
 -10   1   6      968.24     1007.68     45.30 o 
  -9   1   6      186.68      178.10     16.20 o 
  -8   1   6      262.53      312.38     21.19 o 
  -7   1   6     1097.36     1012.19     40.00 o 
  -6   1   6      767.85      808.62     22.07 o 
  -5   1   6        1.13        1.49      2.44 o 
  -4   1   6      563.76      545.30      9.30 o 
  -3   1   6     7945.33     8595.92    106.94 o 
  -2   1   6     1985.63     1940.69     28.30 o 
  -1   1   6      112.91      104.64      5.13 o 
   0   1   6      721.68      663.11     14.13 o 
   1   1   6     1105.91     1093.43     20.41 o 
   2   1   6      662.40      625.29     15.04 o 
   3   1   6        0.52        3.49      2.66 o 
   4   1   6      412.08      388.27     12.43 o 
   5   1   6     1432.52     1362.19     27.62 o 
   6   1   6      562.71      548.79     16.57 o 
   7   1   6       18.97       29.31      4.43 o 
   8   1   6       97.84      113.77      8.12 o 
 -10   2   6        1.25       13.36      5.49 o 
  -9   2   6      494.07      504.40     28.73 o 
  -8   2   6      493.75      578.66     29.43 o 
  -7   2   6     1594.49     1581.36     53.87 o 
  -6   2   6       36.43       40.65      6.22 o 
  -5   2   6      730.28      748.31     21.41 o 
  -4   2   6      887.41      803.82     24.05 o 
  -3   2   6     1075.21     1012.31     24.06 o 
  -2   2   6       25.87       28.15      2.44 o 
  -1   2   6        5.19        4.55      2.34 o 
   0   2   6     8795.18     9604.18    121.42 o 
   1   2   6     2029.55     1977.81     32.28 o 
   2   2   6        4.15        3.81      4.85 o 
   3   2   6      467.96      431.06     13.00 o 
   4   2   6      502.48      502.75     14.91 o 
   5   2   6      755.34      740.30     19.43 o 
   6   2   6       11.73       11.77      2.74 o 
   7   2   6      824.82      832.30     22.83 o 
 -10   3   6      410.85      442.52     27.75 o 
  -9   3   6      549.83      532.57     29.33 o 
  -8   3   6      545.63      584.72     30.45 o 
  -7   3   6        0.54        5.38      4.91 o 
  -6   3   6     2420.99     2384.99     71.35 o 
  -5   3   6     2070.88     2133.48     64.53 o 
  -4   3   6     1004.23      988.40     41.28 o 
  -3   3   6       18.18       17.49      4.41 o 
  -2   3   6      559.17      546.11     18.39 o 
  -1   3   6      805.74      711.02     14.95 o 
   0   3   6      889.34      841.58     17.77 o 
   1   3   6      143.40      145.35     12.33 o 
   2   3   6     1567.19     1511.96     28.80 o 
   3   3   6     1015.07     1020.51     22.50 o 
   4   3   6      891.81      867.11     21.28 o 
   5   3   6       39.64       42.38      5.06 o 
   6   3   6      315.77      322.28     13.19 o 
   7   3   6      300.24      357.08     17.59 o 
 -10   4   6      590.06      716.30     36.50 o 
  -9   4   6      408.62      466.68     27.94 o 
  -8   4   6       31.26       37.33      5.95 o 
  -7   4   6     1003.33     1043.97     29.86 o 
  -6   4   6     2904.84     2931.87     80.34 o 
  -5   4   6      115.57      117.87      8.66 o 
  -4   4   6        0.96        7.48      3.80 o 
  -3   4   6     2303.66     2333.66     47.53 o 
  -2   4   6     1571.74     1543.04     35.54 o 
  -1   4   6      155.54      148.72     10.30 o 
   0   4   6      205.01      200.70      8.52 o 
   1   4   6      909.14      859.75     20.03 o 
   2   4   6      719.03      688.44     18.32 o 
   3   4   6       25.99       30.94      5.80 o 
   4   4   6       13.66       21.16      3.72 o 
   5   4   6      812.67      826.54     23.12 o 
   6   4   6      224.70      256.97     12.12 o 
  -9   5   6        7.11       22.16      7.31 o 
  -8   5   6     1016.11     1047.29     85.88 o 
  -7   5   6      585.02      610.54     22.35 o 
  -6   5   6      780.72      776.98     25.45 o 
  -5   5   6      969.77      954.97     32.43 o 
  -4   5   6      586.69      532.59     23.42 o 
  -3   5   6     2715.75     2642.03     53.85 o 
  -2   5   6        0.86        2.64      3.31 o 
  -1   5   6      244.80      242.13     15.95 o 
   0   5   6      519.01      505.90     19.37 o 
   1   5   6      297.46      298.05     22.37 o 
   2   5   6       39.30       47.37      7.34 o 
   3   5   6       79.48       88.03      7.23 o 
   4   5   6      504.27      489.38     20.35 o 
   5   5   6      104.67      117.42      9.55 o 
  -9   6   6      340.54      328.95     25.89 o 
  -8   6   6      887.18      936.53     55.94 o 
  -7   6   6        0.85       10.33      5.12 o 
  -6   6   6       89.33       87.33      8.91 o 
  -5   6   6      669.69      615.32     21.44 o 
  -4   6   6      766.01      707.63     23.11 o 
  -3   6   6     1142.93     1086.07     33.15 o 
  -2   6   6      178.26      166.94     11.21 o 
  -1   6   6      316.68      331.85     27.38 o 
   0   6   6      165.81      179.38     14.67 o 
   1   6   6      169.98      172.59     12.23 o 
   2   6   6       18.27       27.07     13.08 o 
   3   6   6      439.58      474.90     21.64 o 
   4   6   6      707.11      703.02     27.26 o 
  -8   7   6      364.23      381.38     28.22 o 
  -7   7   6      184.47      204.39     13.39 o 
  -6   7   6     1101.69     1077.96     33.02 o 
  -5   7   6      972.92      958.89     35.34 o 
  -4   7   6      361.84      343.10     16.22 o 
  -3   7   6      218.18      226.98     13.25 o 
  -2   7   6      690.84      656.74     23.88 o 
  -1   7   6     1306.46     1240.56     35.84 o 
   0   7   6       11.28       10.34      3.85 o 
   1   7   6      104.18      118.31     11.11 o 
   2   7   6      601.36      625.89     25.59 o 
  -7   8   6      724.90      727.43     40.37 o 
  -6   8   6      672.28      603.95     24.25 o 
  -5   8   6       44.63       50.01      9.41 o 
  -4   8   6      268.67      260.34     26.21 o 
  -3   8   6      999.81     1020.72     32.19 o 
  -2   8   6      401.77      407.88     21.91 o 
  -1   8   6       19.10       28.37      5.70 o 
   0   8   6      355.30      400.84     31.29 o 
   1   8   6      252.54      271.31     17.20 o 
  -4   9   6      618.17      588.04     30.92 o 
  -3   9   6      331.38      356.75     18.26 o 
  -2   9   6       18.03       34.26      6.47 o 
   0 -11   7      990.12      979.97     41.91 o 
   1 -11   7      187.27      189.97     17.04 o 
   2 -11   7       22.06       48.66      9.08 o 
   4 -11   7      835.08      856.21     42.84 o 
   5 -11   7      271.49      306.42     25.28 o 
  -2 -10   7      295.99      298.32     21.84 o 
  -1 -10   7      377.85      379.29     23.93 o 
   0 -10   7      314.19      306.23     21.09 o 
   1 -10   7        4.46        5.40      5.26 o 
   2 -10   7      455.10      466.73     25.75 o 
   3 -10   7      557.49      534.08     20.36 o 
   4 -10   7      115.57      133.47     10.39 o 
   5 -10   7        2.26       21.51      7.12 o 
   6 -10   7      164.96      226.85     22.35 o 
  -4  -9   7        0.54       12.18      4.96 o 
  -3  -9   7       40.06       59.60     10.24 o 
  -2  -9   7      924.02      910.69     39.11 o 
  -1  -9   7      337.79      311.68     20.81 o 
   0  -9   7        0.03       10.24      5.73 o 
   1  -9   7      530.41      492.34     25.98 o 
   2  -9   7      941.33      932.84     26.83 o 
   3  -9   7      356.34      356.57     15.59 o 
   4  -9   7       15.12       22.89      4.64 o 
   5  -9   7      317.81      306.93     15.21 o 
   6  -9   7      707.95      665.61     24.23 o 
   7  -9   7      380.62      381.06     28.31 o 
  -5  -8   7       22.17       41.53      5.38 o 
  -4  -8   7      264.54      249.71     18.39 o 
  -3  -8   7      668.75      677.50     29.38 o 
  -2  -8   7      863.30      852.58     36.27 o 
  -1  -8   7        8.52        7.96      5.54 o 
   0  -8   7     1286.19     1201.56     42.98 o 
   1  -8   7     1817.30     1743.14     38.38 o 
   2  -8   7      698.82      705.33     21.75 o 
   3  -8   7      107.74      112.31      9.02 o 
   4  -8   7      972.98      923.12     32.87 o 
   5  -8   7      821.91      791.54     25.40 o 
   6  -8   7      204.55      226.11     31.43 o 
   7  -8   7      143.10      179.58     18.60 o 
   8  -8   7      479.89      441.14     20.34 o 
  -6  -7   7        1.29       10.58      3.32 o 
  -5  -7   7      588.07      515.60     30.86 o 
  -4  -7   7     2326.93     2337.99     50.39 o 
  -3  -7   7     1374.10     1365.88     35.71 o 
  -2  -7   7       40.33       39.23      5.47 o 
  -1  -7   7     1036.15     1039.32     25.43 o 
   0  -7   7      990.83      983.10     36.92 o 
   1  -7   7      165.16      176.55     10.69 o 
   2  -7   7        5.40       11.42      8.24 o 
   3  -7   7     5997.64     5771.90    133.93 o 
   4  -7   7     2261.89     2117.82    103.39 o 
   5  -7   7      288.80      252.78     18.46 o 
   6  -7   7      272.17      225.91     16.06 o 
   7  -7   7      385.55      342.79     16.95 o 
   8  -7   7      407.47      393.94     39.95 o 
  -7  -6   7       37.19       41.83      6.63 o 
  -6  -6   7      401.99      356.55     14.09 o 
  -5  -6   7     2651.53     2577.47     43.07 o 
  -4  -6   7      573.45      523.58     18.59 o 
  -3  -6   7      529.68      527.93     18.58 o 
  -2  -6   7     2579.85     2506.49     48.12 o 
  -1  -6   7     1666.10     1662.21     34.22 o 
   0  -6   7      166.83      159.02      6.57 o 
   1  -6   7      781.41      788.71     21.15 o 
   2  -6   7     2020.71     1920.33     81.32 o 
   3  -6   7     1990.07     1873.22     60.76 o 
   4  -6   7      378.19      350.40     15.08 o 
   5  -6   7      237.90      242.94     12.95 o 
   6  -6   7     1504.67     1342.05     46.40 o 
   7  -6   7      695.33      673.88     32.71 o 
   8  -6   7       10.76       16.64      4.52 o 
   9  -6   7      109.25      120.08     11.16 o 
  -8  -5   7       17.63       29.67      5.07 o 
  -7  -5   7      485.58      455.00     25.55 o 
  -6  -5   7     1201.88     1124.15     25.09 o 
  -5  -5   7      946.45      895.66     20.78 o 
  -4  -5   7      582.04      576.84     19.77 o 
  -3  -5   7       91.98       91.18      7.33 o 
  -2  -5   7     1885.18     1942.04     52.26 o 
  -1  -5   7      831.99      860.60     16.15 o 
   0  -5   7      537.49      544.31     17.45 o 
   1  -5   7     4260.33     4372.16     73.82 o 
   2  -5   7     1152.60     1133.02     27.05 o 
   3  -5   7       20.94       20.02      5.02 o 
   4  -5   7       92.39       98.88      8.87 o 
   5  -5   7      843.04      797.45     28.29 o 
   6  -5   7     1218.84     1108.78     31.82 o 
   7  -5   7       17.67       15.60      5.34 o 
   8  -5   7      554.79      521.40     22.59 o 
   9  -5   7      140.81      137.89     12.27 o 
  -8  -4   7      612.41      546.82     22.45 o 
  -7  -4   7      577.48      544.83     16.33 o 
  -6  -4   7      250.63      253.75     10.47 o 
  -5  -4   7      116.22      107.93     12.62 o 
  -4  -4   7      906.81      861.15     23.10 o 
  -3  -4   7     3394.12     3427.42     60.94 o 
  -2  -4   7     3695.69     3887.52     66.17 o 
  -1  -4   7      154.09      145.38      6.65 o 
   0  -4   7     3651.29     3843.59     51.54 o 
   1  -4   7     1897.22     1802.00     27.23 o 
   2  -4   7      270.42      252.03     11.28 o 
   3  -4   7      575.99      549.55     29.82 o 
   4  -4   7     4205.22     4268.19     76.98 o 
   5  -4   7     1918.48     1822.05     42.06 o 
   6  -4   7       37.25       31.81      6.52 o 
   7  -4   7      477.10      485.00     20.64 o 
   8  -4   7      510.99      547.37     23.08 o 
   9  -4   7      156.19      170.20     16.88 o 
  -9  -3   7      640.33      678.28     38.86 o 
  -8  -3   7      858.27      834.73     39.32 o 
  -7  -3   7      240.62      231.13     15.99 o 
  -6  -3   7       35.67       48.04      5.19 o 
  -5  -3   7     2997.32     2713.63     76.17 o 
  -4  -3   7     1580.78     1628.70     34.65 o 
  -3  -3   7      486.41      489.50     15.34 o 
  -2  -3   7      933.16      901.43     31.94 o 
  -1  -3   7     2261.72     2060.42     29.88 o 
   0  -3   7     5231.42     5335.39     77.09 o 
   1  -3   7      348.48      342.49      8.94 o 
   2  -3   7     1197.44     1171.82     20.43 o 
   3  -3   7     2612.63     2590.05     41.85 o 
   4  -3   7     1959.79     2002.22     42.99 o 
   5  -3   7       10.95        6.87      4.99 o 
   6  -3   7      410.34      375.59     17.42 o 
   7  -3   7     1772.85     1702.70     43.72 o 
   8  -3   7      384.17      368.96     18.85 o 
   9  -3   7        1.57       15.88      9.27 o 
  -9  -2   7      448.85      475.75     20.62 o 
  -8  -2   7      254.34      253.32     13.86 o 
  -7  -2   7       47.29       65.75     17.62 o 
  -6  -2   7     1395.90     1293.85     24.53 o 
  -5  -2   7     3549.27     3506.15     92.47 o 
  -4  -2   7        4.15        6.74      3.40 o 
  -3  -2   7     1061.57     1068.80     40.30 o 
  -2  -2   7     3362.80     3341.36     44.99 o 
  -1  -2   7     2623.89     2532.75     35.67 o 
   0  -2   7      262.94      244.63      8.35 o 
   1  -2   7     2065.36     2018.95     30.66 o 
   2  -2   7     6713.83     7214.56     93.14 o 
   3  -2   7      653.75      605.29     14.44 o 
   4  -2   7        1.34        2.11      2.99 o 
   5  -2   7     1370.96     1340.11     25.57 o 
   6  -2   7      691.19      660.66     23.39 o 
   7  -2   7      477.88      495.02     20.99 o 
   8  -2   7        5.96       18.46      7.50 o 
  -9  -1   7       50.53       60.86     10.94 o 
  -8  -1   7      484.40      473.72     18.74 o 
  -7  -1   7     2080.65     1995.96     44.22 o 
  -6  -1   7     1184.85     1163.24     23.88 o 
  -5  -1   7       62.23       67.67      7.69 o 
  -4  -1   7      957.58      932.36     22.16 o 
  -3  -1   7     2110.59     2027.58     29.62 o 
  -2  -1   7     2487.41     2481.12     45.51 o 
  -1  -1   7      417.56      405.98     10.55 o 
   0  -1   7     3996.37     4025.33     54.40 o 
   1  -1   7     3469.42     3512.58     53.49 o 
   2  -1   7     1586.37     1543.82     26.32 o 
   3  -1   7      144.74      146.32      7.20 o 
   4  -1   7      360.66      329.40     14.31 o 
   5  -1   7     2170.13     2010.84     34.85 o 
   6  -1   7        3.52        9.48      4.21 o 
   7  -1   7       52.61       53.10      7.74 o 
   8  -1   7      191.85      234.30     15.17 o 
 -10   0   7        9.57       21.65      8.15 o 
  -9   0   7      281.16      277.60     21.42 o 
  -8   0   7     2618.30     2440.74     76.45 o 
  -7   0   7      651.38      598.82     29.57 o 
  -6   0   7       13.59       22.31      4.64 o 
  -5   0   7      822.92      762.95     15.30 o 
  -4   0   7      750.06      711.94     14.06 o 
  -3   0   7     1357.29     1338.23     21.52 o 
  -2   0   7      240.18      224.46      6.87 o 
  -1   0   7     5348.95     5266.44     68.69 o 
   0   0   7     1533.91     1466.39     33.84 o 
   1   0   7     1268.77     1293.88     23.10 o 
   2   0   7       91.34       90.78      5.97 o 
   3   0   7      281.72      258.49      9.95 o 
   4   0   7     2225.34     2172.08     36.51 o 
   5   0   7      373.26      370.84     12.54 o 
   6   0   7      308.29      293.93     11.62 o 
   7   0   7      322.17      343.32     13.31 o 
   8   0   7      173.11      205.38     14.05 o 
 -10   1   7      336.45      374.63     25.89 o 
  -9   1   7     1145.14     1228.70     50.05 o 
  -8   1   7      970.90      967.03     41.11 o 
  -7   1   7       61.07       74.78     10.85 o 
  -6   1   7      730.37      628.99     29.75 o 
  -5   1   7     1372.77     1289.88     29.67 o 
  -4   1   7     3703.24     3863.60     52.65 o 
  -3   1   7        0.15        1.67      1.79 o 
  -2   1   7     3762.69     3907.35     52.70 o 
  -1   1   7     1172.93     1076.16     19.18 o 
   0   1   7      524.97      590.20     13.72 o 
   1   1   7       22.56       23.66      3.98 o 
   2   1   7     2901.27     2865.06     44.10 o 
   3   1   7     1816.56     1703.85     31.06 o 
   4   1   7     1000.95      961.96     21.42 o 
   5   1   7      154.79      151.36     11.09 o 
   6   1   7       68.29       73.99      6.42 o 
   7   1   7      150.17      185.34     10.43 o 
 -10   2   7     1120.52     1262.23     52.80 o 
  -9   2   7      291.02      346.00     23.98 o 
  -8   2   7       81.71       87.63     12.06 o 
  -7   2   7      334.72      341.95     22.26 o 
  -6   2   7     3536.15     3585.08     66.86 o 
  -5   2   7     1169.87     1153.18     42.98 o 
  -4   2   7      660.15      646.25     21.26 o 
  -3   2   7     3010.92     3041.61     55.97 o 
  -2   2   7     1821.34     1753.65     33.27 o 
  -1   2   7     2720.31     2889.63     42.21 o 
   0   2   7      116.30      117.96      6.47 o 
   1   2   7     3022.66     3036.71     46.20 o 
   2   2   7     4581.74     4459.31     64.33 o 
   3   2   7        0.52        1.43      2.73 o 
   4   2   7       64.93       71.11      7.25 o 
   5   2   7      730.99      743.89     19.96 o 
   6   2   7      975.26     1009.76     25.14 o 
   7   2   7       76.66       96.16      7.62 o 
 -10   3   7      253.50      278.11     22.16 o 
  -9   3   7       55.53       67.14     11.73 o 
  -8   3   7      745.33      816.92     38.09 o 
  -7   3   7     3776.69     3836.53     73.28 o 
  -6   3   7     2511.72     2564.90     53.29 o 
  -5   3   7      318.53      335.05     14.01 o 
  -4   3   7     1015.13      986.35     27.24 o 
  -3   3   7     3106.01     3157.70     59.43 o 
  -2   3   7      223.34      205.76     10.98 o 
  -1   3   7      449.08      414.57     16.08 o 
   0   3   7     5737.07     6045.55     81.96 o 
   1   3   7     3680.34     3592.80     54.10 o 
   2   3   7       91.24       83.41      6.58 o 
   3   3   7     1035.34     1050.60     24.20 o 
   4   3   7      718.30      705.60     23.86 o 
   5   3   7      551.10      554.54     17.44 o 
   6   3   7        1.27        6.82      3.92 o 
  -9   4   7      522.70      564.55     32.22 o 
  -8   4   7     1041.27     1054.98     45.02 o 
  -7   4   7      143.77      157.55     11.04 o 
  -6   4   7      354.66      365.54     17.74 o 
  -5   4   7     1881.42     1787.67     40.30 o 
  -4   4   7     1560.27     1550.55     36.33 o 
  -3   4   7      685.99      615.12     20.26 o 
  -2   4   7      514.28      496.40     19.04 o 
  -1   4   7      918.40      902.97     26.41 o 
   0   4   7       80.22       65.41      7.86 o 
   1   4   7       46.38       47.00      5.24 o 
   2   4   7      771.99      741.93     19.69 o 
   3   4   7      953.32      930.38     23.56 o 
   4   4   7      812.22      831.83     22.92 o 
   5   4   7        9.60       20.62      7.64 o 
  -9   5   7      333.68      385.71     25.98 o 
  -8   5   7       61.39       86.11      9.06 o 
  -7   5   7       60.52       56.43      7.36 o 
  -6   5   7      625.65      600.11     22.22 o 
  -5   5   7     1284.26     1278.02     33.17 o 
  -4   5   7      206.59      188.81     13.92 o 
  -3   5   7      220.22      234.74     12.70 o 
  -2   5   7      983.87      978.76     28.54 o 
  -1   5   7      698.78      719.58     24.38 o 
   0   5   7      368.05      310.49     15.39 o 
   1   5   7      159.88      159.31     12.11 o 
   2   5   7     1018.21      967.51     52.38 o 
   3   5   7      169.93      199.76     10.67 o 
   4   5   7       14.03       31.02      4.79 o 
  -8   6   7       39.66       59.65      7.96 o 
  -7   6   7      258.73      272.24     28.10 o 
  -6   6   7      981.26      933.60     29.81 o 
  -5   6   7      171.58      158.34     10.63 o 
  -4   6   7       14.91       24.91      5.16 o 
  -3   6   7      817.21      824.23     26.60 o 
  -2   6   7      858.26      812.58     26.76 o 
  -1   6   7      207.60      220.68     23.72 o 
   0   6   7      178.82      197.09     13.01 o 
   1   6   7      701.54      691.62     26.15 o 
   2   6   7      601.19      616.59     25.13 o 
   3   6   7       25.71       51.99     14.99 o 
  -8   7   7      532.35      608.93     36.50 o 
  -7   7   7      965.41      966.67     32.19 o 
  -6   7   7        1.81       12.61      3.93 o 
  -5   7   7      131.96      157.73     11.57 o 
  -4   7   7      627.71      627.37     23.33 o 
  -3   7   7      560.02      551.36     22.13 o 
  -2   7   7      108.56      112.80     10.29 o 
  -1   7   7      348.09      376.28     18.69 o 
   0   7   7     1409.46     1471.90     41.98 o 
   1   7   7      101.63      132.75     11.97 o 
   2   7   7       30.09       42.82      7.73 o 
  -6   8   7      398.96      353.22     18.28 o 
  -5   8   7      440.25      448.56     20.23 o 
  -4   8   7      299.56      295.51     23.30 o 
  -3   8   7       35.43       47.01      7.24 o 
  -2   8   7      310.17      322.81     19.14 o 
  -1   8   7      711.76      769.56     29.23 o 
   0   8   7      113.82      125.88     12.06 o 
   0 -11   8        9.87       19.00      6.66 o 
   1 -11   8      364.32      379.94     24.86 o 
   2 -11   8      472.10      444.47     26.91 o 
   3 -11   8      424.85      487.73     28.22 o 
   4 -11   8       65.35       95.17     13.74 o 
  -2 -10   8      106.69      100.76     13.13 o 
  -1 -10   8        1.17        6.05      5.21 o 
   0 -10   8      510.86      523.77     28.82 o 
   1 -10   8      756.98      749.12     34.92 o 
   2 -10   8      212.72      220.37     18.02 o 
   3 -10   8       95.90      120.81      9.95 o 
   4 -10   8      128.24      144.71     18.88 o 
   5 -10   8      581.87      635.12     23.86 o 
   6 -10   8      141.13      169.11     19.09 o 
  -3  -9   8      156.82      142.85     15.60 o 
  -2  -9   8       26.08       24.03      7.26 o 
  -1  -9   8      450.37      423.15     25.14 o 
   0  -9   8      832.38      869.90     37.30 o 
   1  -9   8      195.48      189.04     16.39 o 
   2  -9   8        7.56       19.00      4.62 o 
   3  -9   8      702.39      677.43     22.70 o 
   4  -9   8      674.22      687.71     35.55 o 
   5  -9   8      488.07      476.17     46.44 o 
   6  -9   8       34.84       53.51      7.33 o 
   7  -9   8      372.13      393.56     19.26 o 
  -5  -8   8      990.48      994.48     25.04 o 
  -4  -8   8      204.69      206.80     12.13 o 
  -3  -8   8        8.26       17.11      4.00 o 
  -2  -8   8      757.12      725.94     33.29 o 
  -1  -8   8     1774.47     1701.67     56.01 o 
   0  -8   8      585.32      552.87     27.47 o 
   1  -8   8      334.87      316.01     20.53 o 
   2  -8   8     1100.29     1061.37     28.35 o 
   3  -8   8     1715.70     1679.49     74.64 o 
   4  -8   8       73.29       72.85      7.64 o 
   5  -8   8      166.49      167.17     10.98 o 
   6  -8   8      798.45      796.02     27.07 o 
   7  -8   8      708.90      663.65     25.39 o 
   8  -8   8       15.77       22.45      7.96 o 
  -6  -7   8      430.98      414.79     15.15 o 
  -5  -7   8      269.39      262.04     11.39 o 
  -4  -7   8      293.44      323.43     28.80 o 
  -3  -7   8      782.36      771.26     36.62 o 
  -2  -7   8      617.84      620.67     19.88 o 
  -1  -7   8      288.68      250.22     17.46 o 
   0  -7   8      424.48      365.27     21.00 o 
   1  -7   8      631.18      634.10     19.60 o 
   2  -7   8     2353.77     2281.25     56.41 o 
   3  -7   8      352.48      349.05     35.34 o 
   4  -7   8      431.30      393.42     16.64 o 
   5  -7   8     1026.45      933.74     28.33 o 
   6  -7   8      460.78      425.37     18.77 o 
   7  -7   8       33.23       38.31      6.40 o 
   8  -7   8      225.73      224.30     14.51 o 
  -7  -6   8      344.38      338.67     13.46 o 
  -6  -6   8        2.56       12.49      5.02 o 
  -5  -6   8       74.16       86.93     11.55 o 
  -4  -6   8     1778.40     1750.89     39.82 o 
  -3  -6   8     1104.98     1016.99     26.55 o 
  -2  -6   8       86.62       97.20      7.71 o 
  -1  -6   8      255.32      242.63     10.81 o 
   0  -6   8     1671.58     1711.74     85.18 o 
   1  -6   8       62.93       58.90      7.80 o 
   2  -6   8      928.94      876.65     43.23 o 
   3  -6   8     1010.05      934.40     25.94 o 
   4  -6   8     1377.43     1330.56     33.84 o 
   5  -6   8     1037.53      917.40     27.76 o 
   6  -6   8       12.10       15.45      5.05 o 
   7  -6   8      211.62      200.89     13.11 o 
   8  -6   8      492.84      472.94     21.55 o 
  -7  -5   8       31.59       39.73      5.84 o 
  -6  -5   8       76.76       87.79      6.90 o 
  -5  -5   8      641.29      639.34     31.80 o 
  -4  -5   8      405.07      389.66     15.31 o 
  -3  -5   8       54.53       58.06     12.34 o 
  -2  -5   8      603.21      564.31     17.13 o 
  -1  -5   8     3214.10     3218.06     56.81 o 
   0  -5   8     2144.60     2152.85     32.45 o 
   1  -5   8        9.65        9.42      5.84 o 
   2  -5   8       32.66       42.56      6.14 o 
   3  -5   8      441.00      418.15     16.30 o 
   4  -5   8      335.09      323.50     14.78 o 
   5  -5   8       19.52       12.09      4.82 o 
   6  -5   8      568.48      542.40     21.43 o 
   7  -5   8     1091.39     1062.49     63.39 o 
   8  -5   8      309.71      299.90     16.70 o 
  -8  -4   8       14.29       20.32      8.78 o 
  -7  -4   8      343.21      336.74     12.59 o 
  -6  -4   8      513.34      506.54     15.17 o 
  -5  -4   8      381.03      350.18     14.50 o 
  -4  -4   8      275.00      278.84     12.30 o 
  -3  -4   8      550.11      517.34     16.77 o 
  -2  -4   8     2918.54     3083.02     55.31 o 
  -1  -4   8     1975.25     1994.84     29.94 o 
   0  -4   8       28.76       37.02      3.79 o 
   1  -4   8      566.22      528.49     15.89 o 
   2  -4   8     2476.80     2491.60     48.09 o 
   3  -4   8     2145.35     2166.25     45.79 o 
   4  -4   8       30.30       28.57      5.97 o 
   5  -4   8      876.76      801.41     25.50 o 
   6  -4   8      597.08      585.09     22.34 o 
   7  -4   8      147.99      166.34     12.87 o 
   8  -4   8       15.76       32.51      6.67 o 
  -9  -3   8      322.11      357.75     40.83 o 
  -8  -3   8      607.76      622.57     39.60 o 
  -7  -3   8      383.96      392.47     13.11 o 
  -6  -3   8     1201.99     1122.57     23.31 o 
  -5  -3   8       98.71       97.07      7.70 o 
  -4  -3   8      747.54      752.60     20.96 o 
  -3  -3   8     5018.70     5330.28     88.12 o 
  -2  -3   8      269.90      224.11      8.70 o 
  -1  -3   8      150.97      164.53      6.19 o 
   0  -3   8      903.68      841.89     16.07 o 
   1  -3   8     2730.58     2661.02     38.77 o 
   2  -3   8     1768.44     1685.52     43.73 o 
   3  -3   8       31.21       27.70      5.25 o 
   4  -3   8     1014.12     1003.76     37.67 o 
   5  -3   8      591.51      571.95     20.92 o 
   6  -3   8      710.86      657.07     23.99 o 
   7  -3   8       65.62       73.78      9.00 o 
   8  -3   8      363.17      360.54     18.84 o 
  -9  -2   8      219.30      236.90     20.72 o 
  -8  -2   8     1115.46     1145.47     33.09 o 
  -7  -2   8     1107.14     1033.25     22.15 o 
  -6  -2   8      899.82      836.57     18.87 o 
  -5  -2   8     2277.06     2304.09     45.59 o 
  -4  -2   8     2099.74     2034.52     99.06 o 
  -3  -2   8      459.17      419.95     13.88 o 
  -2  -2   8      696.45      658.86     14.38 o 
  -1  -2   8     1417.83     1356.10     22.44 o 
   0  -2   8     8129.38     8310.01    105.11 o 
   1  -2   8     4375.66     4539.62     70.42 o 
   2  -2   8      341.56      341.84     14.10 o 
   3  -2   8     1277.51     1162.06     41.34 o 
   4  -2   8      714.60      673.96     16.67 o 
   5  -2   8      271.96      230.89     13.10 o 
   6  -2   8        4.84        6.02      3.72 o 
   7  -2   8     1160.54     1065.95     33.03 o 
   8  -2   8      599.61      569.36     24.20 o 
  -9  -1   8      667.23      706.89     37.30 o 
  -8  -1   8      967.41      967.77     42.65 o 
  -7  -1   8        6.93       10.59      3.07 o 
  -6  -1   8      626.66      568.96     14.31 o 
  -5  -1   8     2266.09     2297.01     44.77 o 
  -4  -1   8      400.18      366.54     12.95 o 
  -3  -1   8      229.47      224.95      7.94 o 
  -2  -1   8     3802.51     3772.06     51.22 o 
  -1  -1   8     5244.17     5286.53     69.37 o 
   0  -1   8      328.54      290.72      9.01 o 
   1  -1   8       86.03       70.96      5.32 o 
   2  -1   8     3836.89     3823.63     56.22 o 
   3  -1   8      890.22      816.91     31.03 o 
   4  -1   8      319.04      278.63     10.66 o 
   5  -1   8      291.79      297.86     20.91 o 
   6  -1   8      895.59      829.95     27.37 o 
   7  -1   8      232.74      231.10     14.24 o 
   8  -1   8       25.71       42.45      7.28 o 
  -9   0   8      197.45      255.76     21.00 o 
  -8   0   8      106.33       93.08     13.22 o 
  -7   0   8      506.43      531.78     28.50 o 
  -6   0   8      939.90      953.34     39.25 o 
  -5   0   8      150.94      159.67      8.81 o 
  -4   0   8        3.91        5.68      2.17 o 
  -3   0   8      394.38      357.30      9.30 o 
  -2   0   8     1707.89     1587.58     25.29 o 
  -1   0   8      354.06      329.34      9.44 o 
   0   0   8       66.46       55.86      4.70 o 
   1   0   8      843.59      834.94     18.12 o 
   2   0   8     2830.74     2756.55     42.94 o 
   3   0   8      359.22      355.18     20.37 o 
   4   0   8      108.09      113.44      8.82 o 
   5   0   8     1248.64     1123.30     44.68 o 
   6   0   8      704.75      706.16     24.91 o 
   7   0   8        0.13        7.45      3.70 o 
  -9   1   8        0.49        7.78      4.84 o 
  -8   1   8      599.49      580.90     31.10 o 
  -7   1   8      484.33      487.82     27.70 o 
  -6   1   8     1022.77      998.36     40.88 o 
  -5   1   8       85.91       75.89     11.27 o 
  -4   1   8      366.08      363.24     23.84 o 
  -3   1   8     3405.31     3376.44     72.53 o 
  -2   1   8     1024.47      986.07     18.07 o 
  -1   1   8      219.60      198.00      7.47 o 
   0   1   8      749.56      683.82     15.65 o 
   1   1   8     1864.36     1785.01     51.68 o 
   2   1   8      916.64      858.66     27.98 o 
   3   1   8      126.53      123.44     11.43 o 
   4   1   8     1066.45     1037.02     24.09 o 
   5   1   8     1142.26     1126.68     37.51 o 
   6   1   8       62.39       69.78      6.41 o 
   7   1   8      134.52      160.99      9.61 o 
  -9   2   8      483.01      560.55     31.99 o 
  -8   2   8      768.10      765.51     37.57 o 
  -7   2   8      417.64      411.83     25.52 o 
  -6   2   8      249.85      246.94     12.74 o 
  -5   2   8     2029.04     2014.34     59.53 o 
  -4   2   8      890.66      837.12     22.95 o 
  -3   2   8     1288.52     1279.74     30.29 o 
  -2   2   8      393.77      367.99     23.44 o 
  -1   2   8     1847.57     1705.63     47.78 o 
   0   2   8     2136.19     2234.56     36.51 o 
   1   2   8       21.93       16.12      4.26 o 
   2   2   8      287.35      272.21     10.84 o 
   3   2   8     1014.67      981.45     22.91 o 
   4   2   8      397.59      392.83     14.23 o 
   5   2   8      238.09      232.49     11.13 o 
   6   2   8      145.17      181.88     12.51 o 
  -9   3   8      429.21      506.40     30.87 o 
  -8   3   8      171.04      165.90     16.90 o 
  -7   3   8      244.41      279.04     21.05 o 
  -6   3   8     2113.45     2142.39     48.84 o 
  -5   3   8      489.16      441.47     16.66 o 
  -4   3   8      121.15      120.32      8.70 o 
  -3   3   8       58.26       66.02      9.15 o 
  -2   3   8     1930.46     1842.44     41.04 o 
  -1   3   8     1743.14     1612.01     37.66 o 
   0   3   8      192.84      180.03      9.61 o 
   1   3   8      666.09      673.03     22.51 o 
   2   3   8      508.58      481.39     19.82 o 
   3   3   8      209.67      213.61     10.17 o 
   4   3   8        1.02        8.68      3.08 o 
   5   3   8      228.16      230.78     20.42 o 
   6   3   8      604.94      606.12     20.13 o 
  -9   4   8       22.81       42.51      9.73 o 
  -8   4   8      493.75      531.45     31.15 o 
  -7   4   8     1054.67     1067.22     31.40 o 
  -6   4   8      186.00      190.37     15.81 o 
  -5   4   8       23.42       35.17      5.57 o 
  -4   4   8      453.08      446.18     17.41 o 
  -3   4   8     1032.38      972.76     27.67 o 
  -2   4   8      968.41      922.80     27.15 o 
  -1   4   8      184.19      160.06     11.85 o 
   0   4   8       28.58       30.08     13.08 o 
   1   4   8      124.66      118.19     10.48 o 
   2   4   8      564.00      560.40     19.24 o 
   3   4   8       65.45       73.95      6.85 o 
   4   4   8      259.46      262.01     16.35 o 
   5   4   8      404.58      452.53     17.22 o 
  -9   5   8      174.05      215.62     19.65 o 
  -8   5   8      313.35      344.80     17.65 o 
  -7   5   8      109.38      121.44     10.56 o 
  -6   5   8      115.91      108.73      9.82 o 
  -5   5   8      786.98      751.88     24.48 o 
  -4   5   8     1689.99     1684.52     41.42 o 
  -3   5   8     1050.13     1024.99     29.92 o 
  -2   5   8       15.78       17.41      4.20 o 
  -1   5   8      173.18      169.33     15.09 o 
   0   5   8      391.67      421.15     26.26 o 
   1   5   8      661.00      599.55     51.89 o 
   2   5   8       17.58       24.76      6.24 o 
   3   5   8      352.62      368.65     27.96 o 
   4   5   8      433.00      442.55     26.07 o 
  -8   6   8      285.30      324.03     17.53 o 
  -7   6   8       33.39       36.54      6.66 o 
  -6   6   8      102.90      119.46     13.11 o 
  -5   6   8     1311.59     1304.12     45.79 o 
  -4   6   8      151.09      148.95     11.05 o 
  -3   6   8       35.82       39.77      6.40 o 
  -2   6   8     1019.90     1073.80     32.79 o 
  -1   6   8      604.01      562.21     22.97 o 
   0   6   8      580.28      564.60     37.34 o 
   1   6   8        3.90       13.90      4.59 o 
   2   6   8      269.39      271.35     16.67 o 
  -7   7   8      547.90      531.58     23.47 o 
  -6   7   8      247.32      252.34     15.12 o 
  -5   7   8      169.59      195.40     12.59 o 
  -4   7   8        0.38       14.12      4.07 o 
  -3   7   8      316.43      359.24     21.91 o 
  -2   7   8      709.90      706.26     26.92 o 
  -1   7   8      371.90      363.32     18.86 o 
   0   7   8        6.42       23.32      5.61 o 
   1   7   8      141.70      176.40     13.52 o 
  -5   8   8        0.16        9.97      5.49 o 
  -4   8   8      534.65      534.14     23.28 o 
  -3   8   8      390.49      383.12     19.93 o 
  -2   8   8       95.60      122.87     11.55 o 
   1 -11   9        9.63       46.42      9.92 o 
   2 -11   9        4.46       27.28      7.78 o 
   3 -11   9      648.95      721.70     36.27 o 
  -2 -10   9      472.22      464.31     28.17 o 
  -1 -10   9      687.66      645.34     33.43 o 
   0 -10   9      164.65      204.96     18.11 o 
   1 -10   9      256.53      267.63     20.44 o 
   2 -10   9      418.06      410.11     25.52 o 
   3 -10   9      478.98      498.81     28.73 o 
   4 -10   9       23.21       41.09      6.37 o 
   5 -10   9      285.29      330.78     16.91 o 
   6 -10   9      462.87      477.62     34.36 o 
  -4  -9   9      316.57      308.84     22.91 o 
  -3  -9   9      585.01      589.70     31.66 o 
  -2  -9   9      629.97      618.43     31.80 o 
  -1  -9   9       32.49       27.19      7.87 o 
   0  -9   9      171.78      169.20     15.88 o 
   1  -9   9      537.46      562.09     29.43 o 
   2  -9   9      380.76      410.95     24.86 o 
   3  -9   9       16.19       23.66      5.01 o 
   4  -9   9      287.71      266.85     14.16 o 
   5  -9   9      580.72      575.38     70.26 o 
   6  -9   9      161.49      172.45     12.88 o 
   7  -9   9      167.78      230.38     32.03 o 
  -5  -8   9      148.02      167.38      9.70 o 
  -4  -8   9     1340.19     1337.73     42.39 o 
  -3  -8   9      879.77      875.82     38.65 o 
  -2  -8   9       98.58      110.02     13.60 o 
  -1  -8   9      259.65      269.78     19.56 o 
   0  -8   9     1292.39     1258.32     46.51 o 
   1  -8   9      978.70      930.11     38.51 o 
   2  -8   9       19.65       29.67      5.19 o 
   3  -8   9      531.46      519.33     23.09 o 
   4  -8   9     1150.70     1108.54     31.46 o 
   5  -8   9       67.07      101.02     21.72 o 
   6  -8   9       21.66       39.08      7.47 o 
   7  -8   9      230.15      227.65     14.72 o 
  -6  -7   9      122.94      128.05     12.30 o 
  -5  -7   9     1608.22     1580.91     39.96 o 
  -4  -7   9      977.16      982.60     44.58 o 
  -3  -7   9       49.32       49.00      5.71 o 
  -2  -7   9      139.13      144.81     14.67 o 
  -1  -7   9     1284.17     1232.43     44.56 o 
   0  -7   9     1345.39     1356.42     47.54 o 
   1  -7   9        8.51       17.11      4.78 o 
   2  -7   9     1357.77     1301.30     32.25 o 
   3  -7   9      865.13      827.51     31.59 o 
   4  -7   9      492.49      473.44     18.93 o 
   5  -7   9       55.81       43.65      6.42 o 
   6  -7   9      216.37      203.87     13.01 o 
   7  -7   9      816.31      754.67     27.53 o 
   8  -7   9      101.52      104.95     14.48 o 
  -7  -6   9      395.80      385.78     14.68 o 
  -6  -6   9      531.76      474.79     15.81 o 
  -5  -6   9      654.25      652.70     22.26 o 
  -4  -6   9      109.90       90.26      7.93 o 
  -3  -6   9     1646.64     1590.72     70.82 o 
  -2  -6   9     1607.40     1602.20     35.24 o 
  -1  -6   9     2487.57     2520.57     54.69 o 
   0  -6   9      115.30      124.74     13.27 o 
   1  -6   9      194.80      201.01     10.69 o 
   2  -6   9     1848.52     1779.51     39.24 o 
   3  -6   9      719.32      685.00     22.06 o 
   4  -6   9       20.71       22.72      5.51 o 
   5  -6   9     1687.78     1590.67     39.91 o 
   6  -6   9     1075.12     1005.44     31.08 o 
   7  -6   9      133.38      147.43     19.23 o 
   8  -6   9        7.58       19.49      5.02 o 
  -7  -5   9      931.40      870.59     22.47 o 
  -6  -5   9      436.44      409.80     14.03 o 
  -5  -5   9       12.65       21.58      4.32 o 
  -4  -5   9     1279.18     1254.54     37.90 o 
  -3  -5   9     3114.70     3068.54     57.88 o 
  -2  -5   9      991.60      993.37     24.88 o 
  -1  -5   9        0.75        1.14      2.98 o 
   0  -5   9     2987.55     2950.99     42.66 o 
   1  -5   9     1080.68     1069.66     64.95 o 
   2  -5   9      380.83      348.16     14.37 o 
   3  -5   9      350.97      335.22     14.77 o 
   4  -5   9      702.44      664.89     22.47 o 
   5  -5   9     1238.94     1233.80     33.94 o 
   6  -5   9      144.98      140.01     11.23 o 
   7  -5   9      164.75      174.13     13.78 o 
   8  -5   9      294.85      304.75     17.32 o 
  -8  -4   9      856.32      827.50     28.84 o 
  -7  -4   9      326.75      318.80     12.30 o 
  -6  -4   9       26.59       32.43      4.76 o 
  -5  -4   9      514.02      502.91     18.02 o 
  -4  -4   9      957.15      900.82     24.44 o 
  -3  -4   9     1005.19     1004.68     26.03 o 
  -2  -4   9        6.05        6.56      3.54 o 
  -1  -4   9     1933.90     1916.22     33.71 o 
   0  -4   9     3271.13     3293.03     49.30 o 
   1  -4   9      802.25      806.85     16.41 o 
   2  -4   9       66.46       59.97      6.65 o 
   3  -4   9      846.89      801.18     23.49 o 
   4  -4   9     1211.32     1176.84     36.32 o 
   5  -4   9      189.65      176.84     15.57 o 
   6  -4   9      202.61      205.74     13.43 o 
   7  -4   9      686.77      735.18     27.03 o 
   8  -4   9      275.09      270.33     16.23 o 
  -8  -3   9      667.77      696.28     25.27 o 
  -7  -3   9       50.20       53.67      5.29 o 
  -6  -3   9     1245.18     1145.28     24.25 o 
  -5  -3   9     1435.02     1397.27     33.17 o 
  -4  -3   9      980.65      973.50     28.66 o 
  -3  -3   9       64.11       67.01      6.49 o 
  -2  -3   9     1498.36     1455.66     29.02 o 
  -1  -3   9     2979.24     2898.02     41.67 o 
   0  -3   9      387.50      352.69     11.04 o 
   1  -3   9      241.83      228.91      8.53 o 
   2  -3   9     1994.49     1899.90     34.67 o 
   3  -3   9     1957.70     1866.91     40.71 o 
   4  -3   9      451.15      421.84     17.10 o 
   5  -3   9      136.45      151.34     11.06 o 
   6  -3   9      678.28      651.83     24.21 o 
   7  -3   9      489.19      487.14     21.54 o 
   8  -3   9        0.27        7.41      6.15 o 
  -9  -2   9      255.37      267.45     22.49 o 
  -8  -2   9       11.88       25.00      7.22 o 
  -7  -2   9      932.19      990.74     21.76 o 
  -6  -2   9     2634.40     2535.95     39.71 o 
  -5  -2   9      279.13      273.95     20.74 o 
  -4  -2   9      342.95      313.38     12.71 o 
  -3  -2   9     1846.48     1807.80     36.77 o 
  -2  -2   9     1679.94     1624.47     26.10 o 
  -1  -2   9      398.74      392.38     10.57 o 
   0  -2   9      343.79      310.11      9.62 o 
   1  -2   9     1487.94     1365.94     24.45 o 
   2  -2   9     1811.08     1775.00     30.39 o 
   3  -2   9        1.37        1.22      3.13 o 
   4  -2   9       55.18       50.13      6.60 o 
   5  -2   9      793.50      755.53     50.68 o 
   6  -2   9      846.59      830.92     27.84 o 
   7  -2   9      176.24      189.72     13.61 o 
   8  -2   9      125.33      142.68     12.36 o 
  -9  -1   9      153.44      159.75     17.88 o 
  -8  -1   9      921.55      904.54     42.00 o 
  -7  -1   9     1189.79     1185.40     47.35 o 
  -6  -1   9      351.26      292.59     21.19 o 
  -5  -1   9      116.49       93.81      8.45 o 
  -4  -1   9     1979.28     1996.60     39.83 o 
  -3  -1   9     2658.14     2627.84     38.49 o 
  -2  -1   9      295.49      263.35      8.31 o 
  -1  -1   9     1661.65     1615.83     26.74 o 
   0  -1   9     1289.57     1272.39     27.29 o 
   1  -1   9      696.22      686.96     25.56 o 
   2  -1   9      652.39      648.11     16.21 o 
   3  -1   9     2208.80     2126.06     37.69 o 
   4  -1   9      847.33      794.09     19.70 o 
   5  -1   9      848.76      787.64     25.94 o 
   6  -1   9       30.98       37.68      6.35 o 
   7  -1   9        5.02       17.73      4.55 o 
  -9   0   9      815.28      824.41     41.35 o 
  -8   0   9      718.68      708.52     35.95 o 
  -7   0   9        5.03       20.53      7.40 o 
  -6   0   9      135.67      151.23     15.69 o 
  -5   0   9     2669.86     2505.32     75.20 o 
  -4   0   9     2154.12     2061.29     43.52 o 
  -3   0   9      616.23      565.37     12.83 o 
  -2   0   9      610.46      564.90     13.00 o 
  -1   0   9     1541.95     1482.25     25.55 o 
   0   0   9      337.48      329.05     10.39 o 
   1   0   9      139.29      127.10      9.18 o 
   2   0   9      767.78      728.19     17.90 o 
   3   0   9     2474.88     2306.65     39.42 o 
   4   0   9      188.00      178.05      9.21 o 
   5   0   9       44.09       44.80      5.51 o 
   6   0   9      436.42      456.00     20.27 o 
   7   0   9      254.39      266.79     15.79 o 
  -9   1   9      726.52      719.84     38.23 o 
  -8   1   9       22.16       38.09      9.36 o 
  -7   1   9      386.80      391.07     25.24 o 
  -6   1   9     2552.27     2661.67     80.64 o 
  -5   1   9     4138.17     4196.40     74.58 o 
  -4   1   9       50.91       53.04      6.23 o 
  -3   1   9      360.83      317.99     13.23 o 
  -2   1   9     2703.81     2610.46     38.98 o 
  -1   1   9      706.61      670.48     15.21 o 
   0   1   9       58.87       73.58      5.63 o 
   1   1   9     1036.20      930.52     20.50 o 
   2   1   9     2431.53     2339.28     39.54 o 
   3   1   9      389.83      345.48     12.62 o 
   4   1   9       14.09       21.09      4.05 o 
   5   1   9      320.63      304.45     12.99 o 
   6   1   9      460.56      462.66     16.81 o 
  -9   2   9       86.47      117.80     15.23 o 
  -8   2   9      272.36      317.78     23.70 o 
  -7   2   9     1363.03     1377.88     53.50 o 
  -6   2   9     1315.21     1309.86     50.38 o 
  -5   2   9        5.14       14.59      3.80 o 
  -4   2   9     1237.58     1189.95     53.43 o 
  -3   2   9     3191.59     3181.99     75.59 o 
  -2   2   9     1584.72     1461.31     55.08 o 
  -1   2   9        5.21       11.52      4.58 o 
   0   2   9     1283.89     1285.81     25.06 o 
   1   2   9      161.51      147.47      7.83 o 
   2   2   9      135.65      119.14      7.53 o 
   3   2   9      368.18      329.92     12.70 o 
   4   2   9      362.73      355.61     13.78 o 
   5   2   9      499.24      507.84     18.96 o 
   6   2   9      273.13      283.07     13.12 o 
  -9   3   9      337.46      403.96     28.26 o 
  -8   3   9      369.77      351.49     25.38 o 
  -7   3   9     1155.37     1155.83     48.89 o 
  -6   3   9       91.42       80.65     10.31 o 
  -5   3   9      887.92      862.98     29.68 o 
  -4   3   9     1072.04      949.42     26.64 o 
  -3   3   9     1192.38     1118.87     31.45 o 
  -2   3   9      194.78      157.74     10.71 o 
  -1   3   9      120.88      120.24     10.10 o 
   0   3   9     3738.47     3866.58     74.50 o 
   1   3   9      385.99      341.35     17.39 o 
   2   3   9        4.78       11.64      3.92 o 
   3   3   9      702.26      715.26     20.35 o 
   4   3   9      265.45      278.07     24.17 o 
   5   3   9      335.91      330.73     14.22 o 
  -9   4   9      796.44      821.71     42.42 o 
  -8   4   9      443.34      460.96     29.85 o 
  -7   4   9       39.49       61.76      7.58 o 
  -6   4   9      796.72      801.88     39.53 o 
  -5   4   9     1980.75     1835.36     42.81 o 
  -4   4   9      824.03      780.47     24.72 o 
  -3   4   9       28.33       34.49      5.66 o 
  -2   4   9      779.05      776.53     25.16 o 
  -1   4   9     1476.16     1423.08     37.55 o 
   0   4   9      523.21      527.06     25.52 o 
   1   4   9       74.20       83.85      9.03 o 
   2   4   9      705.69      732.58     33.36 o 
   3   4   9      784.95      826.68     50.36 o 
   4   4   9      181.27      210.15     14.30 o 
  -8   5   9       24.77       62.16     11.55 o 
  -7   5   9      196.37      210.85     13.96 o 
  -6   5   9     1315.68     1299.24     53.50 o 
  -5   5   9      327.79      310.63     15.13 o 
  -4   5   9       20.51       32.83      5.41 o 
  -3   5   9     1019.27     1011.93     30.52 o 
  -2   5   9      929.54      924.78     29.47 o 
  -1   5   9      124.50      142.23     11.42 o 
   0   5   9       21.59       13.68      4.83 o 
   1   5   9      545.02      580.20     41.46 o 
   2   5   9      361.66      356.41     18.70 o 
   3   5   9       60.87       76.00      9.27 o 
  -7   6   9      235.98      241.97     26.28 o 
  -6   6   9      771.71      724.31     38.51 o 
  -5   6   9      150.47      147.35     14.41 o 
  -4   6   9      267.97      266.59     14.88 o 
  -3   6   9      825.62      800.54     27.89 o 
  -2   6   9       28.99       39.77      6.95 o 
  -1   6   9       39.69       63.82      8.27 o 
   0   6   9      380.75      405.17     20.15 o 
   1   6   9      596.26      617.52     26.09 o 
  -6   7   9       32.63       52.57     10.62 o 
  -5   7   9       92.64      113.79     10.97 o 
  -4   7   9      307.65      354.93     19.42 o 
  -3   7   9      264.10      254.69     15.49 o 
  -2   7   9       79.05      100.86     15.81 o 
  -1   7   9      377.99      371.47     19.90 o 
   2 -11  10      268.41      293.99     22.44 o 
  -2 -10  10      103.94       88.05     12.52 o 
  -1 -10  10       76.40      104.16     14.15 o 
   0 -10  10     1221.32     1232.52     49.59 o 
   1 -10  10      219.39      215.11     18.62 o 
   2 -10  10        9.73       16.25      6.94 o 
   3 -10  10      223.36      253.90     20.58 o 
   4 -10  10     1516.79     1590.84    106.16 o 
   5 -10  10      378.34      400.83     37.04 o 
  -3  -9  10        6.49       13.41      6.29 o 
  -2  -9  10      279.90      272.06     20.72 o 
  -1  -9  10      546.44      556.69     30.36 o 
   0  -9  10      469.26      503.37     28.36 o 
   1  -9  10        0.49        3.72      6.05 o 
   2  -9  10      428.35      427.34     26.21 o 
   3  -9  10      540.15      505.08     20.08 o 
   4  -9  10      443.68      447.12     28.17 o 
   5  -9  10       52.11       65.98      8.16 o 
   6  -9  10      142.87      165.10     12.74 o 
  -5  -8  10      336.47      346.93     23.28 o 
  -4  -8  10       33.62       54.94      9.22 o 
  -3  -8  10      253.43      250.87     19.00 o 
  -2  -8  10      627.09      574.52     30.17 o 
  -1  -8  10      583.29      570.98     29.52 o 
   0  -8  10       82.94       76.73     11.50 o 
   1  -8  10      490.74      460.44     26.21 o 
   2  -8  10      833.81      845.55     25.77 o 
   3  -8  10      478.40      476.32     23.61 o 
   4  -8  10        0.17       10.17      4.02 o 
   5  -8  10      487.05      445.51     21.42 o 
   6  -8  10      464.86      424.89     26.28 o 
   7  -8  10      507.46      517.30     39.04 o 
  -6  -7  10      511.71      518.06     17.16 o 
  -5  -7  10        8.03       20.55      4.28 o 
  -4  -7  10      179.77      184.58     10.91 o 
  -3  -7  10      912.38      963.25     27.00 o 
  -2  -7  10      316.47      309.91     20.11 o 
  -1  -7  10      138.60      137.59     12.99 o 
   0  -7  10     1208.21     1141.07     43.63 o 
   1  -7  10     2426.53     2305.43     69.52 o 
   2  -7  10      649.69      643.38     21.35 o 
   3  -7  10        2.50        8.60      5.75 o 
   4  -7  10      527.27      480.74     19.53 o 
   5  -7  10      767.52      744.65     25.87 o 
   6  -7  10      212.76      226.29     19.53 o 
   7  -7  10       91.03      115.23     11.97 o 
  -6  -6  10       11.46       21.07      3.86 o 
  -5  -6  10      199.69      212.74     12.06 o 
  -4  -6  10     1098.81     1092.33     29.61 o 
  -3  -6  10      798.31      797.19     23.49 o 
  -2  -6  10      168.48      168.90     10.85 o 
  -1  -6  10      682.77      660.98     29.43 o 
   0  -6  10     1276.50     1304.92     45.40 o 
   1  -6  10      329.21      337.06     14.04 o 
   2  -6  10      127.08      134.21      9.95 o 
   3  -6  10     2018.13     1938.51     73.22 o 
   4  -6  10     2095.08     2053.79     47.21 o 
   5  -6  10      391.08      360.58     31.78 o 
   6  -6  10      182.41      171.15     12.64 o 
   7  -6  10      362.83      358.97     34.97 o 
  -7  -5  10       82.57       94.86      7.13 o 
  -6  -5  10      136.89      143.50      8.59 o 
  -5  -5  10     1019.87      983.82     28.13 o 
  -4  -5  10      619.73      578.62     19.55 o 
  -3  -5  10      460.52      425.25     15.89 o 
  -2  -5  10     2527.12     2519.32     49.12 o 
  -1  -5  10     1152.57     1179.65     27.69 o 
   0  -5  10      206.04      213.88     10.14 o 
   1  -5  10      126.86      122.74      9.68 o 
   2  -5  10     1174.20     1209.16     30.30 o 
   3  -5  10     1685.99     1702.12     46.33 o 
   4  -5  10        0.36        5.08      3.56 o 
   5  -5  10      193.42      209.74     12.87 o 
   6  -5  10      785.74      744.70     26.51 o 
   7  -5  10      489.71      512.16     22.34 o 
  -8  -4  10       12.71       26.86      4.34 o 
  -7  -4  10      692.78      661.00     18.59 o 
  -6  -4  10     1224.84     1211.89     48.10 o 
  -5  -4  10      838.06      812.63     40.53 o 
  -4  -4  10      289.27      294.76     13.64 o 
  -3  -4  10      452.57      421.55     15.38 o 
  -2  -4  10      589.58      567.25     21.21 o 
  -1  -4  10      143.09      138.73      6.46 o 
   0  -4  10      577.31      545.56     13.27 o 
   1  -4  10     3604.55     3618.35     64.99 o 
   2  -4  10     1764.05     1739.08     38.34 o 
   3  -4  10        9.39        9.57      3.73 o 
   4  -4  10        4.71        3.58      3.36 o 
   5  -4  10      286.91      269.20     33.69 o 
   6  -4  10      499.21      478.56     20.73 o 
   7  -4  10       16.85       21.50     11.66 o 
  -8  -3  10      908.84      873.35     42.37 o 
  -7  -3  10     1221.65     1164.71     25.15 o 
  -6  -3  10      338.23      320.43     22.26 o 
  -5  -3  10      339.19      313.94     34.29 o 
  -4  -3  10      283.51      276.62     12.36 o 
  -3  -3  10     1328.98     1290.24     30.04 o 
  -2  -3  10      536.23      531.44     17.02 o 
  -1  -3  10      401.31      376.44     10.63 o 
   0  -3  10     3533.40     3528.94     50.61 o 
   1  -3  10     1175.61     1094.05     21.36 o 
   2  -3  10      134.06      122.36      8.76 o 
   3  -3  10      406.19      363.26     15.21 o 
   4  -3  10     1173.83     1206.07     45.16 o 
   5  -3  10      965.86      951.06     29.28 o 
   6  -3  10       48.63       64.25      8.24 o 
   7  -3  10      425.16      408.26     19.92 o 
  -8  -2  10      949.71      979.41     44.93 o 
  -7  -2  10      209.31      230.90     19.32 o 
  -6  -2  10       84.44       94.62      6.34 o 
  -5  -2  10     2221.45     2150.41     44.45 o 
  -4  -2  10      464.13      444.15     18.93 o 
  -3  -2  10      558.46      516.47     16.73 o 
  -2  -2  10      350.45      323.07     14.77 o 
  -1  -2  10     1183.44     1055.64     20.23 o 
   0  -2  10     1875.42     1825.74     30.46 o 
   1  -2  10       12.64       10.62      3.17 o 
   2  -2  10      407.53      390.16     12.21 o 
   3  -2  10     1773.29     1722.80     39.47 o 
   4  -2  10      880.30      843.39     25.92 o 
   5  -2  10      166.25      167.46     11.62 o 
   6  -2  10      123.35      141.45     11.61 o 
   7  -2  10     1081.88     1087.32     35.18 o 
  -9  -1  10      352.31      358.24     26.68 o 
  -8  -1  10      237.65      229.03     20.35 o 
  -7  -1  10       31.34       39.95      9.31 o 
  -6  -1  10      779.81      771.84     36.88 o 
  -5  -1  10     3728.82     3765.35     67.89 o 
  -4  -1  10      148.91      153.81     10.34 o 
  -3  -1  10       54.55       53.85      4.32 o 
  -2  -1  10     2827.89     2680.96     40.11 o 
  -1  -1  10     2068.51     2063.77     33.13 o 
   0  -1  10      107.87      112.64      6.55 o 
   1  -1  10      633.12      603.35     15.36 o 
   2  -1  10     4120.58     4194.93     61.45 o 
   3  -1  10     1276.65     1209.72     25.45 o 
   4  -1  10        3.70        7.99      3.49 o 
   5  -1  10      711.26      653.05     23.96 o 
   6  -1  10      554.09      548.87     22.83 o 
   7  -1  10      387.91      367.07     21.30 o 
  -9   0  10       34.10       44.28     11.27 o 
  -8   0  10      334.56      328.95     24.12 o 
  -7   0  10     1112.72     1003.02     44.61 o 
  -6   0  10     1031.35      994.45     43.12 o 
  -5   0  10      254.10      229.36     19.28 o 
  -4   0  10     1430.82     1426.31     32.18 o 
  -3   0  10     1308.61     1221.67     22.14 o 
  -2   0  10     2805.13     2682.38     40.50 o 
  -1   0  10       41.77       37.36      4.35 o 
   0   0  10     1598.64     1605.03     28.54 o 
   1   0  10     1466.47     1392.16     35.79 o 
   2   0  10     1309.03     1275.54     26.18 o 
   3   0  10      225.56      213.24      9.87 o 
   4   0  10      718.96      678.06     19.08 o 
   5   0  10     1015.61      968.72     30.27 o 
   6   0  10       44.15       62.47      7.88 o 
  -9   1  10      226.70      237.42     21.51 o 
  -8   1  10     1037.52     1051.49     47.82 o 
  -7   1  10      130.75      148.44     16.81 o 
  -6   1  10        6.32       17.09      7.03 o 
  -5   1  10      766.26      816.08     38.13 o 
  -4   1  10      624.78      557.61     18.36 o 
  -3   1  10      117.00      104.39      8.22 o 
  -2   1  10      145.49      118.77      8.77 o 
  -1   1  10     1243.54     1219.72     23.26 o 
   0   1  10      658.96      629.68     15.93 o 
   1   1  10      552.39      534.66     15.11 o 
   2   1  10        7.84       12.40      3.29 o 
   3   1  10      128.33      124.51      8.18 o 
   4   1  10      819.69      797.86     21.60 o 
   5   1  10      203.77      207.74     12.42 o 
   6   1  10       43.25       52.26      7.32 o 
  -9   2  10      794.71      902.50     45.91 o 
  -8   2  10      333.05      325.18     24.96 o 
  -7   2  10       44.07       46.75     10.52 o 
  -6   2  10      161.15      174.70     17.97 o 
  -5   2  10      330.23      311.38     13.82 o 
  -4   2  10      882.35      859.51     49.82 o 
  -3   2  10        7.35       13.13      4.28 o 
  -2   2  10      558.92      571.70     33.41 o 
  -1   2  10     1574.46     1441.08     35.46 o 
   0   2  10        0.98        4.31      4.21 o 
   1   2  10      149.61      160.82      8.37 o 
   2   2  10      187.94      180.71      9.73 o 
   3   2  10      805.98      764.60     20.91 o 
   4   2  10      473.10      499.84     17.03 o 
   5   2  10       39.62       51.09      9.03 o 
  -9   3  10      469.48      503.42     33.29 o 
  -8   3  10        0.35       13.27      6.19 o 
  -7   3  10       55.21       66.12     12.15 o 
  -6   3  10      589.30      580.14     20.70 o 
  -5   3  10      174.84      181.75     11.10 o 
  -4   3  10        9.96       13.30      3.94 o 
  -3   3  10     1565.77     1507.31     37.38 o 
  -2   3  10      896.59      813.49     40.86 o 
  -1   3  10     1659.16     1632.82     50.22 o 
   0   3  10        0.27        7.10      9.52 o 
   1   3  10      345.63      364.84     17.22 o 
   2   3  10     1083.96     1019.04     52.26 o 
   3   3  10       46.26       60.35      8.48 o 
   4   3  10       53.98       72.91      7.02 o 
  -8   4  10      592.70      650.41     37.71 o 
  -7   4  10     1038.62     1055.26     48.89 o 
  -6   4  10      652.24      634.45     22.89 o 
  -5   4  10      130.54      147.50     10.35 o 
  -4   4  10      780.96      756.86     34.13 o 
  -3   4  10      452.06      459.57     18.99 o 
  -2   4  10       13.81       19.91      7.82 o 
  -1   4  10      168.71      171.60     11.89 o 
   0   4  10     1443.25     1413.93     38.90 o 
   1   4  10     1570.86     1531.90     41.64 o 
   2   4  10       70.74       91.77     10.48 o 
   3   4  10       74.39       86.61      9.67 o 
  -8   5  10      758.04      779.15     42.79 o 
  -7   5  10       84.44      112.51     10.38 o 
  -6   5  10      185.70      209.87     13.10 o 
  -5   5  10      560.53      502.60     20.49 o 
  -4   5  10      499.26      501.31     23.30 o 
  -3   5  10        2.81       13.24      3.71 o 
  -2   5  10      254.71      271.78     15.26 o 
  -1   5  10      576.23      600.92     24.21 o 
   0   5  10       68.12       95.82     10.15 o 
   1   5  10      124.12      134.44     20.23 o 
   2   5  10      225.69      250.95     16.05 o 
  -6   6  10      470.61      492.97     21.40 o 
  -5   6  10      323.53      341.30     17.25 o 
  -4   6  10       89.25      103.30     14.74 o 
  -3   6  10      352.81      359.22     21.72 o 
  -2   6  10      501.37      504.14     45.23 o 
  -1   6  10      311.20      326.88     18.21 o 
   0   6  10      104.51      138.47     12.68 o 
  -4   7  10        1.00       10.66      5.50 o 
  -3   7  10      479.98      516.38     23.73 o 
  -1 -10  11      279.19      327.19     23.93 o 
   0 -10  11       33.38       39.39      9.87 o 
   1 -10  11      362.31      365.60     25.10 o 
   2 -10  11      309.54      291.10     22.86 o 
   3 -10  11      245.13      276.57     22.12 o 
   4 -10  11       15.59       17.23      8.01 o 
  -3  -9  11      615.07      546.53     31.52 o 
  -2  -9  11       14.56       16.72      7.54 o 
  -1  -9  11        1.45        9.59      5.77 o 
   0  -9  11      485.55      478.23     28.31 o 
   1  -9  11      806.02      806.77     38.32 o 
   2  -9  11       81.07      101.74     13.60 o 
   3  -9  11      176.27      185.41     18.35 o 
   4  -9  11      108.43      134.99     11.10 o 
   5  -9  11      475.77      491.86     21.37 o 
  -4  -8  11      342.59      369.32     24.30 o 
  -3  -8  11      128.19      138.43     14.53 o 
  -2  -8  11      158.35      158.21     14.81 o 
  -1  -8  11      344.01      328.72     22.58 o 
   0  -8  11     1179.01     1195.23     46.89 o 
   1  -8  11      137.59      141.92     15.27 o 
   2  -8  11       50.31       64.44     10.90 o 
   3  -8  11      263.11      259.69     14.10 o 
   4  -8  11      258.15      259.13     14.40 o 
   5  -8  11      210.07      188.83     12.97 o 
   6  -8  11       41.98       44.64      7.44 o 
  -5  -7  11      719.77      726.65     24.93 o 
  -4  -7  11      109.24      122.77     13.88 o 
  -3  -7  11       10.50       15.64      5.68 o 
  -2  -7  11     1362.95     1366.20     49.63 o 
  -1  -7  11     1620.55     1552.40     53.92 o 
   0  -7  11      745.00      746.00     33.80 o 
   1  -7  11      459.32      389.25     24.30 o 
   2  -7  11     1029.32     1008.73     29.94 o 
   3  -7  11      544.12      543.89     20.76 o 
   4  -7  11       81.44       93.31      9.17 o 
   5  -7  11      230.50      223.62     21.28 o 
   6  -7  11      587.48      628.96     43.28 o 
   7  -7  11      438.76      429.45     20.87 o 
  -6  -6  11      576.41      541.60     30.78 o 
  -5  -6  11      250.67      262.95     13.65 o 
  -4  -6  11       90.69      104.81      8.38 o 
  -3  -6  11     1348.61     1320.67     32.85 o 
  -2  -6  11      862.22      898.03     36.55 o 
  -1  -6  11      126.83      137.87     12.76 o 
   0  -6  11      697.90      632.63     29.61 o 
   1  -6  11      736.64      723.09     37.76 o 
   2  -6  11     2160.25     2152.96     46.77 o 
   3  -6  11      132.35      127.90     10.16 o 
   4  -6  11      190.61      199.98     12.19 o 
   5  -6  11      995.65      933.43     29.81 o 
   6  -6  11      132.57      138.47     11.70 o 
   7  -6  11        0.03       15.43      5.05 o 
  -7  -5  11      901.91      858.50     31.39 o 
  -6  -5  11       21.44       21.16      5.56 o 
  -5  -5  11       55.49       69.08      6.95 o 
  -4  -5  11     1810.77     1775.90     40.55 o 
  -3  -5  11     2261.17     2188.31     45.91 o 
  -2  -5  11       10.12       14.55      3.93 o 
  -1  -5  11      583.82      538.20     25.66 o 
   0  -5  11     1799.14     1801.88     90.17 o 
   1  -5  11      158.52      158.13      9.19 o 
   2  -5  11      605.88      598.97     20.25 o 
   3  -5  11     1539.52     1572.85     38.28 o 
   4  -5  11     1119.52     1131.58     31.94 o 
   5  -5  11      641.34      618.98     23.24 o 
   6  -5  11        3.75        8.88      4.59 o 
   7  -5  11      135.84      132.97     11.92 o 
  -7  -4  11       97.30      118.38      7.88 o 
  -6  -4  11      187.85      184.27     13.06 o 
  -5  -4  11     1397.18     1367.63     34.32 o 
  -4  -4  11      493.49      507.38     18.07 o 
  -3  -4  11       26.52       29.98      4.88 o 
  -2  -4  11      735.98      731.37     21.44 o 
  -1  -4  11     1856.29     1766.63     44.21 o 
   0  -4  11     1307.87     1281.62     23.75 o 
   1  -4  11       48.12       46.37      5.63 o 
   2  -4  11      325.41      317.85     16.32 o 
   3  -4  11      605.74      601.58     20.72 o 
   4  -4  11       11.72       21.16      4.54 o 
   5  -4  11       16.81       23.39      5.11 o 
   6  -4  11      240.72      228.53     16.34 o 
   7  -4  11      730.25      739.93     28.25 o 
  -8  -3  11        0.69        7.36      3.77 o 
  -7  -3  11      415.77      326.44     23.93 o 
  -6  -3  11      882.16      909.97     29.66 o 
  -5  -3  11      294.83      289.36     23.44 o 
  -4  -3  11      147.87      154.21      9.37 o 
  -3  -3  11        5.10        5.77      6.70 o 
  -2  -3  11     1021.61      969.68     27.94 o 
  -1  -3  11     1289.10     1277.89     23.57 o 
   0  -3  11       44.55       38.31      4.37 o 
   1  -3  11      424.30      389.80     11.92 o 
   2  -3  11      785.25      744.46     22.39 o 
   3  -3  11     1420.83     1494.32     36.41 o 
   4  -3  11        9.33       15.08      4.82 o 
   5  -3  11      236.41      217.19     13.05 o 
   6  -3  11      531.63      536.33     43.42 o 
   7  -3  11      134.78      134.45     19.02 o 
  -8  -2  11      546.29      572.94     33.62 o 
  -7  -2  11      404.49      447.92     28.31 o 
  -6  -2  11      735.36      711.64     35.53 o 
  -5  -2  11       34.75       52.26      5.62 o 
  -4  -2  11      535.83      510.94     25.45 o 
  -3  -2  11     3164.74     3145.31     73.50 o 
  -2  -2  11     1115.19     1038.03     20.31 o 
  -1  -2  11      204.11      194.53     10.01 o 
   0  -2  11      400.82      382.45     11.75 o 
   1  -2  11      500.58      470.93     19.66 o 
   2  -2  11      620.28      579.47     15.71 o 
   3  -2  11        0.69        1.56      2.99 o 
   4  -2  11     1356.89     1333.72     35.54 o 
   5  -2  11      314.66      322.64     16.36 o 
   6  -2  11      654.16      642.82     25.33 o 
   7  -2  11        8.75       16.89      6.98 o 
  -8  -1  11      793.29      797.08     40.97 o 
  -7  -1  11      342.96      367.41     25.56 o 
  -6  -1  11      208.30      193.46     18.81 o 
  -5  -1  11     2523.21     2345.61     74.40 o 
  -4  -1  11     3959.11     3940.29    107.51 o 
  -3  -1  11      276.32      265.74     10.07 o 
  -2  -1  11      138.46      129.44      6.53 o 
  -1  -1  11      679.94      612.09     15.07 o 
   0  -1  11     1864.00     1915.49     32.80 o 
   1  -1  11      759.73      740.18     18.02 o 
   2  -1  11      221.31      222.43     14.56 o 
   3  -1  11     1098.25     1038.38     23.72 o 
   4  -1  11      412.17      366.47     16.94 o 
   5  -1  11        4.41       16.43      4.36 o 
   6  -1  11       23.99       42.67      7.21 o 
  -9   0  11      752.09      723.70     40.37 o 
  -8   0  11      349.65      336.87     25.33 o 
  -7   0  11      112.89      121.71     15.69 o 
  -6   0  11      939.55      914.60     42.14 o 
  -5   0  11     2408.86     2397.34     76.97 o 
  -4   0  11      184.68      188.01     18.81 o 
  -3   0  11      938.51      845.84     38.88 o 
  -2   0  11     1072.91     1024.25     26.77 o 
  -1   0  11     2547.37     2495.12     63.26 o 
   0   0  11       24.75       27.72      3.98 o 
   1   0  11      135.11      135.58      7.56 o 
   2   0  11     1044.22     1025.36     23.24 o 
   3   0  11      173.80      177.55      9.18 o 
   4   0  11        0.79       12.61      3.38 o 
   5   0  11      249.47      242.69     14.44 o 
   6   0  11      253.14      263.36     22.84 o 
  -9   1  11      596.28      608.97     36.88 o 
  -8   1  11      173.97      225.54     22.12 o 
  -7   1  11      475.17      475.81     30.36 o 
  -6   1  11      727.37      705.77     36.88 o 
  -5   1  11       43.18       34.87     10.01 o 
  -4   1  11      463.05      442.77     16.59 o 
  -3   1  11      847.01      780.31     23.39 o 
  -2   1  11     1021.90      918.31     25.92 o 
  -1   1  11      594.27      510.29     18.60 o 
   0   1  11      119.39      120.94      6.96 o 
   1   1  11      340.13      325.04     11.68 o 
   2   1  11      241.60      246.15     10.66 o 
   3   1  11       46.65       44.85      5.35 o 
   4   1  11        9.77       21.53      3.77 o 
   5   1  11      432.95      447.98     16.52 o 
  -8   2  11      994.66      994.31     48.05 o 
  -7   2  11      362.44      390.00     27.94 o 
  -6   2  11      444.79      422.12     28.40 o 
  -5   2  11       89.64      106.50      8.95 o 
  -4   2  11     1090.42     1011.85     28.60 o 
  -3   2  11     2237.52     2123.52     46.91 o 
  -2   2  11      383.84      366.95     16.05 o 
  -1   2  11      431.39      427.47     17.64 o 
   0   2  11      921.31      851.50     37.81 o 
   1   2  11      542.91      565.30     30.47 o 
   2   2  11      101.59      107.48     11.22 o 
   3   2  11       25.61       37.66      5.10 o 
   4   2  11      694.17      662.48     20.47 o 
  -8   3  11      946.03      981.60     48.61 o 
  -7   3  11      192.40      220.28     21.84 o 
  -6   3  11       85.64       88.19     13.74 o 
  -5   3  11      931.72      905.09     33.43 o 
  -4   3  11     1315.62     1228.14     33.39 o 
  -3   3  11      156.30      167.70     11.07 o 
  -2   3  11      382.33      366.82     34.85 o 
  -1   3  11     1236.14     1155.59     38.88 o 
   0   3  11      758.68      749.13     25.92 o 
   1   3  11       10.85       24.51      6.40 o 
   2   3  11      251.47      250.25     14.96 o 
   3   3  11      365.17      389.94     19.34 o 
  -8   4  11      270.19      294.08     26.07 o 
  -7   4  11       27.92       57.64     11.92 o 
  -6   4  11     1082.27     1107.50     42.28 o 
  -5   4  11      492.43      471.60     19.71 o 
  -4   4  11        5.45       19.53      4.02 o 
  -3   4  11      167.67      161.52     11.34 o 
  -2   4  11      584.50      582.86     22.88 o 
  -1   4  11     1146.83     1138.08     34.43 o 
   0   4  11      180.20      167.22     12.35 o 
   1   4  11      360.61      328.00     17.70 o 
   2   4  11      622.57      628.27     25.61 o 
  -7   5  11      960.96      932.95     48.14 o 
  -6   5  11      504.16      514.42     28.77 o 
  -5   5  11        0.28       14.48      3.95 o 
  -4   5  11       50.88       59.08      7.68 o 
  -3   5  11      529.32      520.83     22.11 o 
  -2   5  11      424.24      407.11     20.70 o 
  -1   5  11      134.55      132.61     13.78 o 
   0   5  11      192.28      235.69     15.85 o 
   1   5  11      282.43      282.52     16.92 o 
  -5   6  11      429.13      405.17     19.85 o 
  -4   6  11      394.89      415.87     20.32 o 
  -3   6  11      635.53      625.71     25.99 o 
  -2   6  11       44.28       73.44      9.72 o 
  -1   6  11       93.60      118.10     12.31 o 
   0 -10  12      698.68      738.32     37.76 o 
   1 -10  12        1.59       15.18      6.24 o 
   2 -10  12       22.04       30.73      9.59 o 
   3 -10  12      676.45      768.96     39.67 o 
  -3  -9  12        7.75       25.33      6.57 o 
  -2  -9  12      770.46      841.64     40.51 o 
  -1  -9  12      462.29      423.43     27.61 o 
   0  -9  12      470.54      527.35     30.96 o 
   1  -9  12      181.39      196.44     19.28 o 
   2  -9  12      794.63      856.73     41.35 o 
   3  -9  12      386.72      422.68     28.03 o 
   4  -9  12       73.66       93.09      9.40 o 
   5  -9  12      283.42      301.42     20.84 o 
  -4  -8  12      120.74      175.21     17.37 o 
  -3  -8  12      364.62      329.37     22.91 o 
  -2  -8  12      676.83      680.03     34.22 o 
  -1  -8  12       12.90       21.88      5.68 o 
   0  -8  12       63.36       55.83     10.76 o 
   1  -8  12      921.58      941.47     42.04 o 
   2  -8  12      542.70      503.56     29.71 o 
   3  -8  12       12.60       16.41      4.98 o 
   4  -8  12       55.43       62.72      9.03 o 
   5  -8  12      651.81      669.36     25.72 o 
   6  -8  12      195.92      209.58     20.51 o 
  -5  -7  12       40.90       64.16      7.06 o 
  -4  -7  12      383.79      375.10     23.89 o 
  -3  -7  12     1024.91     1095.68     44.47 o 
  -2  -7  12      187.19      206.82     16.67 o 
  -1  -7  12      230.68      238.35     18.02 o 
   0  -7  12     1025.38     1043.39     42.60 o 
   1  -7  12     1224.01     1193.36     46.75 o 
   2  -7  12       14.54       26.71      5.51 o 
   3  -7  12      353.18      360.91     18.18 o 
   4  -7  12     1049.75     1084.31     32.54 o 
   5  -7  12      278.00      318.66     16.87 o 
   6  -7  12       16.23       34.04      6.55 o 
  -6  -6  12      118.80      146.90     10.53 o 
  -5  -6  12     1314.53     1292.29     44.09 o 
  -4  -6  12     1085.30     1055.82     29.73 o 
  -3  -6  12        6.56       14.25      7.17 o 
  -2  -6  12      181.95      194.21     15.41 o 
  -1  -6  12      902.39      852.72     36.64 o 
   0  -6  12      786.91      764.67     33.99 o 
   1  -6  12       51.97       72.26     10.20 o 
   2  -6  12     1189.97     1220.75     32.48 o 
   3  -6  12     1353.18     1309.99     35.12 o 
   4  -6  12      425.93      434.60     19.14 o 
   5  -6  12       14.87       15.08      9.43 o 
   6  -6  12      146.24      182.79     13.55 o 
  -7  -5  12      492.85      474.61     20.95 o 
  -6  -5  12      978.79      927.08     28.69 o 
  -5  -5  12      859.08      856.93     26.41 o 
  -4  -5  12       79.18       74.91      7.22 o 
  -3  -5  12      809.70      807.49     24.06 o 
  -2  -5  12      632.16      592.45     24.47 o 
  -1  -5  12      805.38      812.21     34.13 o 
   0  -5  12      219.52      211.34     15.69 o 
   1  -5  12      263.25      245.76     11.83 o 
   2  -5  12     1524.44     1514.47     36.77 o 
   3  -5  12      772.26      785.62     25.10 o 
   4  -5  12       19.45       18.56      4.52 o 
   5  -5  12      590.22      595.99     23.03 o 
   6  -5  12      607.49      588.68     24.36 o 
  -7  -4  12      870.87      820.41     40.74 o 
  -6  -4  12      495.03      491.15     19.23 o 
  -5  -4  12        8.24       14.99      3.45 o 
  -4  -4  12     1011.24      971.36     34.50 o 
  -3  -4  12     1248.37     1277.80     31.87 o 
  -2  -4  12      760.69      742.67     22.31 o 
  -1  -4  12        8.76       17.17      5.38 o 
   0  -4  12     1583.54     1477.37     33.36 o 
   1  -4  12      641.87      656.83     20.64 o 
   2  -4  12       72.33       71.85      7.14 o 
   3  -4  12      150.80      155.05     10.08 o 
   4  -4  12      703.64      690.31     23.93 o 
   5  -4  12      605.90      650.02     26.17 o 
   6  -4  12      281.21      265.65     20.09 o 
  -8  -3  12      721.07      710.01     38.46 o 
  -7  -3  12      320.53      346.18     24.96 o 
  -6  -3  12        7.13       21.01      4.20 o 
  -5  -3  12      326.78      362.03     15.15 o 
  -4  -3  12     1257.82     1188.24     30.53 o 
  -3  -3  12      782.25      776.12     22.88 o 
  -2  -3  12      287.81      297.45     45.65 o 
  -1  -3  12     1328.52     1288.21     24.49 o 
   0  -3  12     2017.64     1968.82     33.68 o 
   1  -3  12      261.88      266.63     12.41 o 
   2  -3  12       58.90       55.86      6.33 o 
   3  -3  12      500.60      489.67     18.90 o 
   4  -3  12     1384.46     1433.21     43.35 o 
   5  -3  12       45.42       66.56     17.95 o 
   6  -3  12       61.25       78.69      9.02 o 
  -8  -2  12      476.26      471.20     30.96 o 
  -7  -2  12       37.78       56.11     10.66 o 
  -6  -2  12     1101.58     1073.42     47.07 o 
  -5  -2  12     1315.65     1321.50     51.68 o 
  -4  -2  12     1813.91     1726.92     55.45 o 
  -3  -2  12        0.42        6.35      4.14 o 
  -2  -2  12      832.68      794.82     27.80 o 
  -1  -2  12     2601.29     2475.35     39.53 o 
   0  -2  12      157.46      151.45      7.48 o 
   1  -2  12      303.41      281.76     10.50 o 
   2  -2  12     1039.87     1048.73     28.62 o 
   3  -2  12     1747.31     1685.22     40.50 o 
   4  -2  12      203.99      194.64     32.43 o 
   5  -2  12      366.74      366.81     18.04 o 
   6  -2  12      311.11      305.70     17.22 o 
  -8  -1  12       11.31       41.72     10.01 o 
  -7  -1  12      324.18      333.47     25.38 o 
  -6  -1  12     1499.29     1465.09     57.08 o 
  -5  -1  12      393.67      362.11     25.14 o 
  -4  -1  12      286.73      285.23     21.74 o 
  -3  -1  12     2038.65     1961.20     65.37 o 
  -2  -1  12      560.45      533.38     13.94 o 
  -1  -1  12      895.15      886.96     32.24 o 
   0  -1  12       90.14       93.23      6.25 o 
   1  -1  12      821.26      854.99     20.02 o 
   2  -1  12      857.53      853.66     20.90 o 
   3  -1  12        7.75       13.11      4.10 o 
   4  -1  12      177.69      184.38     11.74 o 
   5  -1  12      425.40      423.91     19.47 o 
   6  -1  12      382.11      379.21     19.11 o 
  -8   0  12      527.94      559.53     34.87 o 
  -7   0  12      566.11      499.83     31.66 o 
  -6   0  12      383.20      380.78     26.68 o 
  -5   0  12        4.62       17.09      8.10 o 
  -4   0  12      947.76      886.94     41.30 o 
  -3   0  12     1125.87     1046.58     27.83 o 
  -2   0  12      410.08      356.47     14.73 o 
  -1   0  12      124.96      126.84      9.05 o 
   0   0  12     1527.83     1440.38     27.77 o 
   1   0  12      948.88      929.24     21.49 o 
   2   0  12      392.93      407.42     13.79 o 
   3   0  12      390.04      373.32     13.74 o 
   4   0  12      660.91      622.98     23.45 o 
   5   0  12      431.87      441.93     20.26 o 
  -8   1  12     1030.31     1060.62     51.26 o 
  -7   1  12        3.67       12.06      6.66 o 
  -6   1  12        1.21        9.41      5.77 o 
  -5   1  12      444.18      379.15     26.49 o 
  -4   1  12      929.08      903.75     26.51 o 
  -3   1  12      168.32      170.78     28.15 o 
  -2   1  12      225.32      238.42     12.52 o 
  -1   1  12     1294.49     1264.28     33.13 o 
   0   1  12      685.07      618.76     21.79 o 
   1   1  12      207.74      211.10     27.08 o 
   2   1  12      174.37      189.01     11.13 o 
   3   1  12      697.49      700.30     20.28 o 
   4   1  12      367.03      366.62     14.61 o 
  -8   2  12       39.29       59.51     14.57 o 
  -7   2  12      220.42      269.87     23.84 o 
  -6   2  12      391.26      414.30     29.05 o 
  -5   2  12      999.71      925.87     44.88 o 
  -4   2  12      134.85      129.53     16.48 o 
  -3   2  12      290.18      281.66     14.16 o 
  -2   2  12      580.73      562.09     27.82 o 
  -1   2  12      269.94      259.34     13.86 o 
   0   2  12        1.31        5.66      3.67 o 
   1   2  12      123.89      134.87     13.83 o 
   2   2  12     1093.47     1167.36     35.01 o 
   3   2  12      304.95      285.95     16.13 o 
   4   2  12       51.00       70.37      8.57 o 
  -7   3  12      681.32      686.96     39.67 o 
  -6   3  12      593.05      584.48     35.90 o 
  -5   3  12       26.54       27.06      5.28 o 
  -4   3  12       55.24       65.53      7.40 o 
  -3   3  12     1061.55     1004.86     41.58 o 
  -2   3  12      124.25      138.08     11.62 o 
  -1   3  12       10.85       14.70      9.20 o 
   0   3  12      583.24      559.15     22.58 o 
   1   3  12      154.74      176.34     27.59 o 
   2   3  12      415.74      434.82     26.28 o 
   3   3  12       65.59       62.43      8.35 o 
  -7   4  12      836.81      828.28     45.54 o 
  -6   4  12       86.84      106.63     16.16 o 
  -5   4  12      405.00      430.31     19.31 o 
  -4   4  12      190.68      201.23     13.03 o 
  -3   4  12      329.17      338.88     22.79 o 
  -2   4  12        4.69        4.05      6.75 o 
  -1   4  12       60.34       89.83      9.71 o 
   0   4  12     1510.65     1517.28     55.76 o 
   1   4  12      215.43      212.44     14.86 o 
  -5   5  12      859.26      875.68     30.28 o 
  -4   5  12      100.70      138.10     14.13 o 
  -3   5  12       40.02       56.04      7.91 o 
  -2   5  12      416.69      445.06     21.43 o 
  -1   5  12      435.78      458.50     22.31 o 
  -2  -9  13       42.65       62.07     10.62 o 
  -1  -9  13      204.32      217.53     18.48 o 
   0  -9  13      801.92      802.53     40.37 o 
   1  -9  13      296.53      309.35     24.21 o 
   2  -9  13        1.34       12.52      6.10 o 
   3  -9  13      142.07      188.76     19.32 o 
   4  -9  13      696.87      760.67     40.09 o 
  -3  -8  13        0.10       17.65      5.96 o 
  -2  -8  13      444.08      505.98     29.43 o 
  -1  -8  13      700.66      676.67     34.73 o 
   0  -8  13      227.58      267.96     20.58 o 
   1  -8  13        1.26       10.15      4.38 o 
   2  -8  13      404.76      394.33     26.49 o 
   3  -8  13      365.39      304.70     23.70 o 
   4  -8  13      248.85      261.49     15.10 o 
   5  -8  13       11.70       31.39      7.22 o 
  -5  -7  13      326.23      358.24     24.07 o 
  -4  -7  13       24.89       52.01      8.66 o 
  -3  -7  13      253.20      288.68     20.67 o 
  -2  -7  13      879.33      886.52     39.20 o 
  -1  -7  13      236.65      235.60     18.39 o 
   0  -7  13        3.61       17.18      5.17 o 
   1  -7  13      457.42      448.76     26.87 o 
   2  -7  13      595.97      638.63     33.38 o 
   3  -7  13      425.27      433.07     18.94 o 
   4  -7  13       20.71       32.14      6.50 o 
   5  -7  13      231.83      247.73     30.40 o 
  -5  -6  13        0.63       17.42      3.56 o 
  -4  -6  13      428.91      430.93     17.73 o 
  -3  -6  13      808.82      776.83     35.15 o 
  -2  -6  13      181.09      183.96     15.37 o 
  -1  -6  13        9.35        9.45      3.63 o 
   0  -6  13      790.57      725.33     33.85 o 
   1  -6  13     1708.86     1716.38     59.37 o 
   2  -6  13      279.74      280.65     13.97 o 
   3  -6  13       21.49       30.76      6.82 o 
   4  -6  13      588.98      609.40     23.34 o 
   5  -6  13      195.58      232.43     14.17 o 
   6  -6  13      151.74      173.93     13.82 o 
  -6  -5  13       27.61       47.49      6.87 o 
  -5  -5  13      369.06      378.78     23.26 o 
  -4  -5  13     1110.80     1147.59     31.45 o 
  -3  -5  13      277.93      271.41     13.04 o 
  -2  -5  13        5.76        8.99      3.26 o 
  -1  -5  13      405.75      360.43     21.84 o 
   0  -5  13      721.07      739.34     33.29 o 
   1  -5  13      136.17      168.28     18.76 o 
   2  -5  13       22.60       42.19      5.77 o 
   3  -5  13      776.80      794.86     25.88 o 
   4  -5  13     1342.91     1409.28     38.09 o 
   5  -5  13      154.92      163.83     12.19 o 
   6  -5  13       29.92       43.48      7.43 o 
  -7  -4  13       75.70       91.54     13.92 o 
  -6  -4  13      173.56      189.34     11.33 o 
  -5  -4  13      636.93      627.47     21.72 o 
  -4  -4  13      764.12      750.22     25.56 o 
  -3  -4  13      287.40      275.74     13.22 o 
  -2  -4  13     1233.98     1193.86     30.78 o 
  -1  -4  13     1551.04     1482.60     49.87 o 
   0  -4  13      199.55      222.12     11.08 o 
   1  -4  13       65.12       68.61      6.77 o 
   2  -4  13      376.22      388.96     16.30 o 
   3  -4  13      910.34      951.21     28.63 o 
   4  -4  13       51.45       81.19      8.43 o 
   5  -4  13      305.15      350.61     20.07 o 
   6  -4  13      372.16      359.14     18.81 o 
  -7  -3  13      403.51      440.19     29.15 o 
  -6  -3  13      522.88      535.83     31.48 o 
  -5  -3  13      264.33      259.02     21.09 o 
  -4  -3  13      314.41      328.63     14.43 o 
  -3  -3  13     1417.23     1300.19     44.37 o 
  -2  -3  13      440.29      418.18     16.30 o 
  -1  -3  13      285.42      276.72     27.45 o 
   0  -3  13      208.53      221.58     15.16 o 
   1  -3  13     1242.14     1272.36     32.00 o 
   2  -3  13      413.39      414.85     16.84 o 
   3  -3  13        9.44       19.61      3.98 o 
   4  -3  13       58.82       66.76     10.20 o 
   5  -3  13      252.65      257.92     15.57 o 
  -7  -2  13      401.15      425.48     28.64 o 
  -6  -2  13       20.58       24.12      8.06 o 
  -5  -2  13      415.78      394.00     26.49 o 
  -4  -2  13      328.73      353.40     24.63 o 
  -3  -2  13      709.41      686.75     21.44 o 
  -2  -2  13        2.46        7.27      6.47 o 
  -1  -2  13       16.20       23.39      3.44 o 
   0  -2  13     1542.36     1517.96     33.80 o 
   1  -2  13      370.15      354.35     22.49 o 
   2  -2  13       57.00       53.89      6.52 o 
   3  -2  13       10.63       10.63      5.26 o 
   4  -2  13      478.52      462.05     19.77 o 
   5  -2  13      202.72      233.67     14.45 o 
  -8  -1  13     1029.32      983.70     47.86 o 
  -7  -1  13       44.07       46.47     10.34 o 
  -6  -1  13      111.49      120.92     15.69 o 
  -5  -1  13     1090.17     1119.94     48.89 o 
  -4  -1  13      154.76      152.07     16.99 o 
  -3  -1  13        1.23       -1.40      5.59 o 
  -2  -1  13      476.32      454.38     16.89 o 
  -1  -1  13      348.59      372.80     12.09 o 
   0  -1  13     1407.96     1419.67     42.47 o 
   1  -1  13        4.20       17.70      4.18 o 
   2  -1  13       86.14       93.69      6.61 o 
   3  -1  13      149.05      161.55     10.98 o 
   4  -1  13      305.72      294.14     15.66 o 
   5  -1  13       18.99       41.48      7.10 o 
  -8   0  13      459.11      467.85     32.27 o 
  -7   0  13      194.15      190.85     20.67 o 
  -6   0  13      387.26      377.56     27.56 o 
  -5   0  13     1150.42     1063.74     48.00 o 
  -4   0  13        1.75       12.25      7.73 o 
  -3   0  13      589.41      564.93     32.27 o 
  -2   0  13     1497.87     1432.49     35.37 o 
  -1   0  13      921.20      884.90     26.25 o 
   0   0  13       19.02       29.51      5.30 o 
   1   0  13      291.84      282.50     11.11 o 
   2   0  13     1147.50     1118.36     29.69 o 
   3   0  13      147.00      172.40     11.42 o 
   4   0  13       23.05       39.56      6.30 o 
  -7   1  13     1244.14     1190.71     54.80 o 
  -6   1  13      304.77      294.17     24.63 o 
  -5   1  13       33.82       43.49     10.62 o 
  -4   1  13      708.03      695.07     37.62 o 
  -3   1  13     1067.20     1015.60     29.37 o 
  -2   1  13      524.18      505.63     19.31 o 
  -1   1  13      206.88      197.94     13.53 o 
   0   1  13      930.25      895.03     27.91 o 
   1   1  13      532.13      508.50     20.59 o 
   2   1  13      418.74      428.18     19.04 o 
   3   1  13      111.34      122.80     10.62 o 
  -7   2  13      220.15      257.30     24.21 o 
  -6   2  13       15.00       17.27      7.59 o 
  -5   2  13      432.94      426.64     29.80 o 
  -4   2  13      413.66      433.96     29.26 o 
  -3   2  13       96.59      119.10      9.94 o 
  -2   2  13       25.17       28.87      5.57 o 
  -1   2  13      573.88      565.25     21.88 o 
   0   2  13      342.81      339.60     28.96 o 
   1   2  13      283.30      279.90     35.64 o 
   2   2  13        0.04        4.10      3.67 o 
   3   2  13      124.16      156.69     13.15 o 
  -7   3  13        6.43       22.86      9.17 o 
  -6   3  13      301.91      298.78     25.98 o 
  -5   3  13      556.79      570.93     35.53 o 
  -4   3  13      497.82      485.31     20.30 o 
  -3   3  13        8.82       14.51      4.12 o 
  -2   3  13      417.07      424.08     36.62 o 
  -1   3  13      817.05      802.97     41.44 o 
   0   3  13       10.50       10.11      3.69 o 
   1   3  13        0.61       14.73      4.89 o 
  -5   4  13       83.55      116.94     10.56 o 
  -4   4  13        4.47       17.92      4.90 o 
  -3   4  13      405.42      381.13     18.83 o 
  -2   4  13      451.94      431.41     24.86 o 
  -1   4  13      432.66      427.61     25.00 o 
   0   4  13       35.37       49.09      8.20 o 
  -1  -9  14      451.27      468.59     29.61 o 
   0  -9  14       97.87      129.11     15.32 o 
   1  -9  14      360.34      381.29     27.56 o 
   2  -9  14      475.20      508.35     32.22 o 
  -3  -8  14      769.69      798.38     39.58 o 
  -2  -8  14      180.85      220.23     18.67 o 
  -1  -8  14       11.38       30.87      6.84 o 
   0  -8  14      460.67      464.68     29.01 o 
   1  -8  14      669.67      645.38     34.97 o 
   2  -8  14      105.54      124.97     14.99 o 
   3  -8  14      161.68      146.62     18.25 o 
   4  -8  14      378.36      413.43     19.64 o 
  -4  -7  14      556.53      577.22     31.34 o 
  -3  -7  14      152.85      175.02     15.55 o 
  -2  -7  14       65.35       79.06     11.31 o 
  -1  -7  14      266.80      299.11     21.46 o 
   0  -7  14      591.76      620.57     32.83 o 
   1  -7  14       77.64       95.82     12.52 o 
   2  -7  14      127.20      157.14     16.62 o 
   3  -7  14      262.69      306.52     19.07 o 
   4  -7  14      355.09      380.99     18.29 o 
  -5  -6  14      756.31      754.91     25.73 o 
  -4  -6  14      158.90      186.34     15.78 o 
  -3  -6  14       16.82       15.09      4.70 o 
  -2  -6  14      383.54      410.02     24.68 o 
  -1  -6  14     1219.89     1184.80     46.84 o 
   0  -6  14      623.55      629.41     31.89 o 
   1  -6  14      228.54      238.63     18.58 o 
   2  -6  14      803.33      773.47     37.57 o 
   3  -6  14      234.59      259.80     14.11 o 
   4  -6  14      101.69      133.22     11.00 o 
   5  -6  14      262.95      283.07     15.98 o 
  -6  -5  14      559.61      603.95     22.81 o 
  -5  -5  14      166.24      176.07     11.18 o 
  -4  -5  14       45.04       73.17      8.22 o 
  -3  -5  14     1449.05     1428.96     50.66 o 
  -2  -5  14      614.81      632.44     30.36 o 
  -1  -5  14      524.76      529.77     27.89 o 
   0  -5  14      477.32      447.59     25.24 o 
   1  -5  14      495.04      510.17     27.75 o 
   2  -5  14      964.14     1005.36     29.49 o 
   3  -5  14       35.96       48.49      6.37 o 
   4  -5  14       89.01      106.63     15.97 o 
   5  -5  14     1052.18     1082.29     34.13 o 
  -6  -4  14        0.58        2.56      5.17 o 
  -5  -4  14      111.68      136.89      9.65 o 
  -4  -4  14     1634.06     1669.13     60.72 o 
  -3  -4  14     2890.39     2803.94     57.57 o 
  -2  -4  14        1.37        8.35      2.64 o 
  -1  -4  14      288.76      302.41     19.46 o 
   0  -4  14     1445.63     1511.19     52.57 o 
   1  -4  14       36.08       50.29      6.00 o 
   2  -4  14      151.35      174.19     22.23 o 
   3  -4  14      771.20      817.47     26.85 o 
   4  -4  14     1018.83     1048.23     66.54 o 
   5  -4  14      410.91      442.57     20.58 o 
  -7  -3  14       38.48       36.18      8.57 o 
  -6  -3  14      121.43      153.61     17.46 o 
  -5  -3  14     1003.11     1077.75     47.82 o 
  -4  -3  14      786.41      761.88     37.71 o 
  -3  -3  14       28.36       40.58      5.22 o 
  -2  -3  14     1177.12     1155.72     34.08 o 
  -1  -3  14      888.92      907.53     26.29 o 
   0  -3  14     1177.95     1278.49     42.28 o 
   1  -3  14       29.03       41.01      6.17 o 
   2  -3  14      399.50      425.79     17.48 o 
   3  -3  14      258.76      272.79     14.21 o 
   4  -3  14        6.11       19.03      7.59 o 
   5  -3  14       53.45       73.78      8.84 o 
  -7  -2  14      219.56      255.02     21.74 o 
  -6  -2  14      682.97      705.82     39.06 o 
  -5  -2  14      223.30      220.28     20.35 o 
  -4  -2  14      196.30      173.81     18.44 o 
  -3  -2  14       90.02       95.17     13.27 o 
  -2  -2  14      675.78      638.73     33.38 o 
  -1  -2  14      894.94      887.32     20.57 o 
   0  -2  14       28.70       43.95      4.56 o 
   1  -2  14      639.62      601.08     20.46 o 
   2  -2  14      567.08      591.62     27.89 o 
   3  -2  14      457.33      500.34     20.08 o 
   4  -2  14       20.04       24.32      5.04 o 
  -7  -1  14      804.47      850.91     45.21 o 
  -6  -1  14      663.18      598.26     35.71 o 
  -5  -1  14        0.09       -1.16      5.26 o 
  -4  -1  14       36.37       37.25      9.92 o 
  -3  -1  14     2176.64     2145.68     73.66 o 
  -2  -1  14      613.38      639.01     34.04 o 
  -1  -1  14       94.44       93.92      8.19 o 
   0  -1  14      594.74      632.58     21.69 o 
   1  -1  14      779.06      811.84     20.44 o 
   2  -1  14      331.55      346.93     15.42 o 
   3  -1  14        0.33       10.38      3.72 o 
   4  -1  14      535.02      512.57     21.66 o 
  -7   0  14      481.87      515.99     33.99 o 
  -6   0  14      155.30      177.21     19.84 o 
  -5   0  14      554.95      526.70     32.69 o 
  -4   0  14     1472.73     1383.10     57.50 o 
  -3   0  14      456.39      458.44     29.80 o 
  -2   0  14      101.89      113.94      8.73 o 
  -1   0  14      306.95      318.41     14.95 o 
   0   0  14      864.45      873.48     37.60 o 
   1   0  14      549.53      525.01     39.23 o 
   2   0  14       56.37       61.20      7.37 o 
   3   0  14      630.50      670.74     45.72 o 
  -7   1  14        3.36       14.76      6.24 o 
  -6   1  14      333.36      359.55     28.26 o 
  -5   1  14     1161.55     1162.77     53.50 o 
  -4   1  14      415.23      425.62     29.43 o 
  -3   1  14       19.18       27.20      5.06 o 
  -2   1  14      364.04      353.07     17.51 o 
  -1   1  14      787.17      773.70     25.88 o 
   0   1  14       55.56       68.07      7.92 o 
   1   1  14       29.94       47.12      6.94 o 
   2   1  14      763.02      773.86     27.56 o 
  -6   2  14      779.95      719.32     42.23 o 
  -5   2  14      172.54      173.95     20.30 o 
  -4   2  14      114.25      135.45     17.41 o 
  -3   2  14      126.52      152.19     10.91 o 
  -2   2  14      390.72      425.94     18.93 o 
  -1   2  14      103.59      113.57     20.37 o 
   0   2  14       54.79       80.56      8.81 o 
   1   2  14      317.62      316.52     16.99 o 
  -5   3  14       60.15       76.36     14.95 o 
  -4   3  14      465.51      470.60     20.51 o 
  -3   3  14      414.53      404.45     23.86 o 
  -2   3  14      262.91      286.99     19.07 o 
  -1   3  14      227.91      247.73     15.08 o 
   0   3  14      237.21      239.67     15.30 o 
  -2  -8  15      529.96      603.53     34.18 o 
  -1  -8  15      274.37      297.34     22.77 o 
   0  -8  15      144.72      199.65     19.74 o 
   1  -8  15       90.40       98.10     13.74 o 
   2  -8  15      565.84      590.12     34.22 o 
  -3  -7  15      440.74      486.66     28.68 o 
  -2  -7  15      248.84      249.57     19.65 o 
  -1  -7  15       35.50       71.24     10.43 o 
   0  -7  15       32.73       50.29      9.36 o 
   1  -7  15      585.26      685.99     35.99 o 
   2  -7  15      289.58      314.33     23.37 o 
   3  -7  15        0.12       22.77      6.33 o 
  -4  -6  15      213.02      246.26     18.67 o 
  -3  -6  15      888.28      922.56     40.46 o 
  -2  -6  15      116.79      130.84     14.06 o 
  -1  -6  15       25.43       43.40      8.10 o 
   0  -6  15      897.86      991.80     42.93 o 
   1  -6  15      863.96      885.87     40.88 o 
   2  -6  15        0.49       12.80      4.05 o 
   3  -6  15       90.48      134.44     15.50 o 
   4  -6  15      577.17      630.86     25.47 o 
  -5  -5  15      681.02      750.57     34.78 o 
  -4  -5  15      703.44      683.24     32.64 o 
  -3  -5  15       16.58       35.76      6.98 o 
  -2  -5  15      392.03      383.06     23.05 o 
  -1  -5  15      626.66      678.02     33.06 o 
   0  -5  15      829.08      951.24     40.65 o 
   1  -5  15       68.76       90.75     11.73 o 
   2  -5  15      605.91      674.18     27.17 o 
   3  -5  15      510.36      590.56     22.85 o 
   4  -5  15      375.32      411.01     19.21 o 
  -5  -4  15      284.57      281.37     22.30 o 
  -4  -4  15       58.71       87.26     12.25 o 
  -3  -4  15      679.18      685.08     23.14 o 
  -2  -4  15      514.62      526.89     27.15 o 
  -1  -4  15      181.82      231.04     16.81 o 
   0  -4  15       19.31       28.26      6.75 o 
   1  -4  15       82.30      112.95     21.16 o 
   2  -4  15      817.65      843.76     27.14 o 
   3  -4  15      393.85      441.51     22.12 o 
   4  -4  15       23.03       49.26      6.85 o 
  -6  -3  15      198.33      215.49     21.28 o 
  -5  -3  15        6.75       10.99      5.96 o 
  -4  -3  15      360.04      360.90     25.52 o 
  -3  -3  15      635.84      666.38     35.20 o 
  -2  -3  15      158.07      180.80     10.84 o 
  -1  -3  15        0.65        3.45      2.65 o 
   0  -3  15      380.94      431.16     23.89 o 
   1  -3  15      736.88      752.52     24.00 o 
   2  -3  15       85.29      128.93      9.96 o 
   3  -3  15       38.15       53.45      6.62 o 
   4  -3  15      120.41      153.99     11.87 o 
  -6  -2  15       11.29       48.24     11.13 o 
  -5  -2  15      101.43      122.04     16.62 o 
  -4  -2  15      171.12      182.75     19.37 o 
  -3  -2  15      106.00      113.28     14.62 o 
  -2  -2  15        3.00       20.67      7.45 o 
  -1  -2  15      610.34      582.11     31.80 o 
   0  -2  15      972.80     1014.95     27.88 o 
   1  -2  15      269.84      292.94     13.81 o 
   2  -2  15       22.30       26.40      4.54 o 
   3  -2  15       47.94       82.76      8.07 o 
  -6  -1  15     1077.25     1125.24     53.13 o 
  -5  -1  15      182.82      179.73     20.58 o 
  -4  -1  15      483.90      456.81     30.45 o 
  -3  -1  15        5.51        8.94      6.29 o 
  -2  -1  15      397.44      373.61     26.31 o 
  -1  -1  15      648.45      641.03     22.28 o 
   0  -1  15        4.72       19.16      4.21 o 
   1  -1  15      142.04      144.06     14.99 o 
   2  -1  15      266.16      266.14     20.07 o 
   3  -1  15      768.80      854.54     44.40 o 
  -6   0  15     1011.69     1026.86     51.17 o 
  -5   0  15      198.30      196.21     20.35 o 
  -4   0  15       85.43       97.78     15.23 o 
  -3   0  15      817.10      872.56     43.91 o 
  -2   0  15      184.41      200.34     12.26 o 
  -1   0  15       50.82       63.85     10.62 o 
   0   0  15       40.79       63.80     13.62 o 
   1   0  15      323.02      337.85     24.68 o 
   2   0  15      399.23      451.74     27.75 o 
  -6   1  15      302.70      293.38     24.49 o 
  -5   1  15        9.88       28.26      9.08 o 
  -4   1  15      869.79      907.34     46.51 o 
  -3   1  15      323.03      351.12     26.68 o 
  -2   1  15      154.78      174.26     11.75 o 
  -1   1  15      206.07      233.62     13.52 o 
   0   1  15      544.48      556.13     22.35 o 
   1   1  15      411.28      442.99     21.56 o 
  -5   2  15      436.50      420.26     29.94 o 
  -4   2  15      431.99      393.58     29.10 o 
  -3   2  15        0.86       21.23      4.77 o 
  -2   2  15       24.36       37.74      6.31 o 
  -1   2  15      699.90      714.64     26.58 o 
   0   2  15      105.12      132.13     14.85 o 
  -2  -7  16      504.07      522.00     30.64 o 
  -1  -7  16      484.85      556.45     31.80 o 
   0  -7  16      448.08      492.06     29.89 o 
   1  -7  16        0.01       24.03      6.29 o 
   2  -7  16      374.92      428.97     28.50 o 
  -3  -6  16      289.42      317.03     22.02 o 
  -2  -6  16     1207.13     1201.98     49.17 o 
  -1  -6  16      131.18      162.73     14.99 o 
   0  -6  16        2.24       21.74      5.17 o 
   1  -6  16      456.22      535.87     30.78 o 
   2  -6  16      253.92      304.70     22.44 o 
  -4  -5  16      333.91      341.25     21.93 o 
  -3  -5  16      867.39      894.72     38.69 o 
  -2  -5  16      148.78      159.33     13.92 o 
  -1  -5  16       59.12       85.02     11.50 o 
   0  -5  16      295.25      314.99     21.51 o 
   1  -5  16     1246.11     1308.09     51.54 o 
   2  -5  16      127.37      182.85     16.39 o 
   3  -5  16       58.09       82.53     13.15 o 
  -4  -4  16      805.58      812.59     40.74 o 
  -2  -4  16      117.76      142.52     13.22 o 
  -1  -4  16      509.73      558.04     28.68 o 
   0  -4  16      322.15      370.44     23.05 o 
   1  -4  16      211.02      278.48     20.02 o 
   2  -4  16        6.49       24.11      8.33 o 
   3  -4  16      424.61      471.37     20.31 o 
  -5  -3  16      529.24      579.13     35.48 o 
  -4  -3  16      442.87      480.09     30.96 o 
  -3  -3  16      113.07      136.75     15.97 o 
   0  -3  16       57.25       78.36      9.96 o 
   1  -3  16      100.73      133.23      9.27 o 
   2  -3  16      473.88      528.30     20.69 o 
  -5  -2  16      126.36      144.71     18.58 o 
  -4  -2  16       85.74       97.73     14.90 o 
  -3  -2  16      733.32      656.79     36.50 o 
  -2  -2  16      545.65      541.74     32.08 o 
   0  -2  16      184.80      206.55     16.06 o 
   1  -2  16      824.61      895.93     38.83 o 
   2  -2  16      199.80      245.93     16.41 o 
  -5  -1  16      161.11      192.34     21.79 o 
  -4  -1  16      149.71      180.47     19.93 o 
  -3  -1  16      712.22      728.50     39.95 o 
  -2  -1  16       95.99      110.96     15.04 o 
  -1  -1  16       44.52       64.44     11.55 o 
   0  -1  16      682.09      749.22     34.55 o 
   1  -1  16      232.04      246.49     18.90 o 
  -5   0  16     1025.56     1039.06     51.22 o 
  -4   0  16      515.88      501.18     33.80 o 
  -3   0  16       35.33       56.94     12.06 o 
  -2   0  16       98.47      128.56     16.39 o 
  -1   0  16      244.12      275.77     14.71 o 
   0   0  16      421.02      451.89     19.63 o 
  -4   1  16        2.09        8.10      5.59 o 
  -3   1  16      345.43      346.04     27.01 o 
  -2   1  16      316.75      323.24     18.76 o 
  -1   1  16      567.04      643.51     35.67 o 
  -1  -6  17      390.23      446.10     27.56 o 
   0  -6  17      201.92      268.98     20.86 o 
  -2  -5  17      193.46      238.81     18.02 o 
  -1  -5  17      572.27      648.41     33.06 o 
   0  -5  17      291.27      323.74     22.35 o 
   0  -4  17      216.66      269.17     18.95 o 
   1  -4  17      274.58      308.05     21.09 o 
  -3  -2  17        4.45       19.79      7.54 o 
  -3  -1  17      102.20      150.44     18.25 o 
  -2  -1  17      109.60      161.75     18.67 o 
                                                 
